# Supplementary material for: Circular RNA hsa_circ_0000848 Promotes Trophoblast Cell Migration and Invasion and Inhibits Cell Apoptosis by Sponging hsa-miR-6768-5p
Source: Front Cell Dev Biol. 2020 May 19;8:278. doi: 10.3389/fcell.2020.00278 (PMC7249963; doi:10.3389/fcell.2020.00278)
Supplement: TABLE S3 — Predicted targets of hsa-miR-6768-5p. [file Table_3.XLSX]

## Sheet: mirDIP_6768
Symbol of predicted targets of hsa-miR-6768-5p	Uniprot	Integrated Score	Score Class	Sources used to predict the targets of hsa-miR-6768-5p
CDKN1B	P46527	0.251628	High	MirAncesTar|miRDB|Mirza-G|RNAhybrid
PCMTD2	Q9NV79	0.216802	High	BiTargeting|MirAncesTar|miRDB|Mirza-G|RNAhybrid
CELF1	Q92879	0.21218	High	BiTargeting|MirAncesTar|miRDB|Mirza-G|RNAhybrid
AFF3	P51826	0.194008	High	BiTargeting|MirAncesTar|miRDB|Mirza-G|RNAhybrid
MAP7D2	Q96T17	0.192016	High	BiTargeting|MirAncesTar|miRDB|Mirza-G|RNAhybrid
PSEN1	P49768	0.186842	High	MirAncesTar|miRDB|Mirza-G|RNAhybrid
TCF12	Q99081	0.185466	High	BiTargeting|MirAncesTar|miRDB|Mirza-G|RNAhybrid
PLPP3	O14495	0.182672	High	MirAncesTar|miRDB|Mirza-G|RNA22|RNAhybrid
CRISPLD1	Q9H336	0.181916	High	MirAncesTar|miRDB|Mirza-G|RNAhybrid
B4GALT1	P15291	0.17435	Medium	BiTargeting|MirAncesTar|miRDB|Mirza-G|RNAhybrid
CSNK1E	P49674	0.172479	Medium	BiTargeting|MirAncesTar|miRDB|Mirza-G|RNAhybrid
SNX30	Q5VWJ9	0.17198	Medium	MirAncesTar|miRDB|Mirza-G|RNAhybrid
EIF4ENIF1	Q9NRA8	0.171177	Medium	MirAncesTar|miRDB|Mirza-G|RNAhybrid
NAA30	Q147X3	0.170756	Medium	MirAncesTar|miRDB|Mirza-G|RNAhybrid
CRISPLD2	Q9H0B8	0.170641	Medium	MirAncesTar|miRDB|Mirza-G|RNAhybrid
PCSK6	P29122	0.17017	Medium	MirAncesTar|miRDB|Mirza-G|RNAhybrid
ZFHX3	Q15911	0.16926	Medium	MirAncesTar|miRDB|Mirza-G
RIMS2	Q9UQ26	0.168592	Medium	MirAncesTar|miRDB|Mirza-G|RNAhybrid
FZD1	Q9UP38	0.166924	Medium	MirAncesTar|miRDB|Mirza-G
ARHGAP21	Q5T5U3	0.166743	Medium	BiTargeting|MirAncesTar|miRDB|Mirza-G|RNAhybrid
PCSK1	P29120	0.162731	Medium	BiTargeting|MirAncesTar|miRDB|Mirza-G|RNAhybrid
MXD1	Q05195	0.160806	Medium	MirAncesTar|miRDB|Mirza-G|RNAhybrid
WDR82	Q6UXN9	0.160101	Medium	MirAncesTar|miRDB|Mirza-G
ZNF385B	Q569K4	0.16004	Medium	BiTargeting|MirAncesTar|miRDB|Mirza-G|RNAhybrid
SLC36A1	Q7Z2H8	0.160008	Medium	MirAncesTar|miRDB|Mirza-G|RNAhybrid
ARID2	Q68CP9	0.159499	Medium	MirAncesTar|miRDB|Mirza-G|RNAhybrid
ADAMTSL3	P82987	0.158849	Medium	MirAncesTar|miRDB|Mirza-G|RNAhybrid
NR2F2	P24468	0.158566	Medium	MirAncesTar|miRDB|Mirza-G|RNAhybrid
LBH	Q53QV2	0.156193	Medium	BiTargeting|MirAncesTar|miRDB|Mirza-G|RNAhybrid
DIXDC1	Q155Q3	0.155825	Medium	MirAncesTar|miRDB|Mirza-G|RNAhybrid
PITX2	Q99697	0.153994	Medium	MirAncesTar|miRDB|Mirza-G|RNAhybrid
CNOT6L	Q96LI5	0.153274	Medium	MirAncesTar|miRDB|Mirza-G|RNAhybrid
SMAP2	Q8WU79	0.152314	Medium	BiTargeting|MirAncesTar|miRDB|Mirza-G|RNA22|RNAhybrid
TRHDE	Q9UKU6	0.150641	Medium	MirAncesTar|miRDB|Mirza-G
PRDM1	O75626	0.15039	Medium	MirAncesTar|miRDB|Mirza-G
CDON	Q4KMG0	0.149551	Medium	BiTargeting|MirAncesTar|miRDB|Mirza-G|RNAhybrid
KCNK10	P57789	0.148964	Medium	MirAncesTar|miRDB|Mirza-G|RNAhybrid
TMEM158	Q8WZ71	0.146556	Medium	BiTargeting|MirAncesTar|miRDB|Mirza-G|RNAhybrid
ABCA1	O95477	0.146529	Medium	MirAncesTar|miRDB|Mirza-G|RNAhybrid
FAM107A	O95990	0.146474	Medium	BiTargeting|MirAncesTar|miRDB|Mirza-G|RNAhybrid
TXNIP	Q9H3M7	0.145715	Medium	MirAncesTar|miRDB|Mirza-G|RNA22|RNAhybrid
SRSF6	Q13247	0.145352	Medium	MirAncesTar|miRDB|Mirza-G|RNAhybrid
CHMP4B	Q9H444	0.144804	Medium	MirAncesTar|miRDB|Mirza-G|RNAhybrid
NIP7	Q9Y221	0.144548	Medium	BiTargeting|MirAncesTar|miRDB|Mirza-G|RNAhybrid
RNF145	Q96MT1	0.144468	Medium	BiTargeting|MirAncesTar|miRDB|Mirza-G|RNAhybrid
ABLIM1	O14639	0.143615	Medium	BiTargeting|MirAncesTar|miRDB|Mirza-G|RNAhybrid
TNRC6B	Q9UPQ9	0.143535	Medium	BiTargeting|MirAncesTar|miRDB|Mirza-G|RNAhybrid
LIN28B	Q6ZN17	0.141879	Medium	MirAncesTar|miRDB|Mirza-G
CDC25B	P30305	0.14164	Medium	BiTargeting|MirAncesTar|miRDB|Mirza-G|RNAhybrid
RALGAPB	Q86X10	0.141117	Medium	BiTargeting|MirAncesTar|miRDB|Mirza-G|RNAhybrid
DENND5B	Q6ZUT9	0.140932	Medium	BiTargeting|MirAncesTar|miRDB|Mirza-G|RNAhybrid
PDE5A	O76074	0.140267	Medium	MirAncesTar|miRDB|Mirza-G|RNAhybrid
ATP8A1	Q9Y2Q0	0.140206	Medium	BiTargeting|MirAncesTar|miRDB|Mirza-G|RNAhybrid
SMIM14	Q96QK8	0.139351	Medium	MirAncesTar|miRDB|Mirza-G|RNAhybrid
SAMD4A	Q9UPU9	0.138678	Medium	BiTargeting|MirAncesTar|miRDB|Mirza-G|RNAhybrid
CNST	Q6PJW8	0.138385	Medium	MirAncesTar|miRDB|Mirza-G|RNAhybrid
CD164L2	Q6UWJ8	0.137856	Medium	BiTargeting|MirAncesTar|miRDB|Mirza-G|RNA22|RNAhybrid
CYB561D1	Q8N8Q1	0.13741	Medium	MirAncesTar|miRDB|Mirza-G|RNA22|RNAhybrid
DNM3	Q9UQ16	0.136811	Medium	MirAncesTar|miRDB|Mirza-G|RNA22|RNAhybrid
STK4	Q13043	0.136257	Medium	MirAncesTar|miRDB|Mirza-G|RNAhybrid
RAD18	Q9NS91	0.136069	Medium	MirAncesTar|miRDB|Mirza-G|RNAhybrid
SIKE1	Q9BRV8	0.135993	Medium	BiTargeting|MirAncesTar|miRDB|Mirza-G|RNA22
DCK	P27707	0.13576	Medium	BiTargeting|MirAncesTar|miRDB|Mirza-G|RNAhybrid
ADH5	P11766	0.135522	Medium	MirAncesTar|miRDB|Mirza-G|RNAhybrid
ASXL1	Q8IXJ9	0.135492	Medium	BiTargeting|MirAncesTar|miRDB|Mirza-G|RNAhybrid
CPSF6	Q16630	0.135131	Medium	BiTargeting|MirAncesTar|miRDB|Mirza-G|RNAhybrid
PNMA3	Q9UL41	0.134805	Medium	BiTargeting|MirAncesTar|miRDB|Mirza-G|RNAhybrid
KCTD20	Q7Z5Y7	0.134553	Medium	BiTargeting|MirAncesTar|miRDB|Mirza-G|RNAhybrid
DICER1	Q9UPY3	0.134075	Medium	BiTargeting|MirAncesTar|miRDB|Mirza-G|RNAhybrid
WDR7	Q9Y4E6	0.133464	Medium	BiTargeting|MirAncesTar|miRDB|Mirza-G|RNAhybrid
FUBP1	Q96AE4	0.133076	Medium	MirAncesTar|miRDB|Mirza-G|RNA22|RNAhybrid
CUL4B	Q13620	0.133016	Medium	MirAncesTar|miRDB|Mirza-G|RNAhybrid
COL4A1	P02462	0.132946	Medium	MirAncesTar|miRDB|Mirza-G|RNAhybrid
ARHGEF3	Q9NR81	0.132819	Medium	MirAncesTar|miRDB|Mirza-G|RNAhybrid
GRB2	P62993	0.132416	Medium	BiTargeting|MirAncesTar|miRDB|Mirza-G|RNAhybrid
TATDN2	Q93075	0.131041	Medium	BiTargeting|MirAncesTar|miRDB|Mirza-G|RNAhybrid
PUM1	Q14671	0.130857	Medium	MirAncesTar|miRDB|Mirza-G|RNA22|RNAhybrid
RPS6KA2	Q15349	0.130751	Medium	BiTargeting|MirAncesTar|miRDB|Mirza-G|RNAhybrid
ZMIZ1	Q9ULJ6	0.130377	Medium	BiTargeting|MirAncesTar|miRDB|Mirza-G|RNAhybrid
FMR1	Q06787	0.130299	Medium	MirAncesTar|miRDB|Mirza-G|RNAhybrid
KCTD15	Q96SI1	0.129736	Medium	BiTargeting|MirAncesTar|miRDB|Mirza-G|RNAhybrid
PSD3	Q9NYI0	0.129331	Medium	MirAncesTar|miRDB|Mirza-G|RNAhybrid
PPM1H	Q9ULR3	0.128676	Medium	MirAncesTar|miRDB|Mirza-G
PRKAA2	P54646	0.128549	Medium	MirAncesTar|miRDB|Mirza-G|RNA22
ABL2	P42684	0.128481	Medium	BiTargeting|MirAncesTar|miRDB|Mirza-G|RNA22|RNAhybrid
ZEB2	O60315	0.128197	Medium	MirAncesTar|miRDB|Mirza-G|RNAhybrid
TRIM33	Q9UPN9	0.127937	Medium	MirAncesTar|miRDB|Mirza-G|RNA22
GNS	P15586	0.12756	Medium	MirAncesTar|miRDB|Mirza-G|RNAhybrid
ATXN7	O15265	0.127461	Medium	MirAncesTar|miRDB|Mirza-G|RNAhybrid
PCGF2	P35227	0.126717	Medium	MirAncesTar|miRDB|Mirza-G|RNAhybrid
CPA4	Q9UI42	0.126711	Medium	BiTargeting|MirAncesTar|miRDB|Mirza-G|RNAhybrid
PSME3	P61289	0.126247	Medium	BiTargeting|MirAncesTar|miRDB|Mirza-G|RNAhybrid
ARHGAP12	Q8IWW6	0.125924	Medium	MirAncesTar|miRDB|Mirza-G|RNAhybrid
C16orf45	Q96MC5	0.125904	Medium	BiTargeting|MirAncesTar|miRDB|Mirza-G|RNAhybrid
STUM	Q69YW2	0.125591	Medium	MirAncesTar|miRDB|Mirza-G|RNA22
NAT8L	Q8N9F0	0.125393	Medium	BiTargeting|MirAncesTar|miRDB|Mirza-G
CYP26B1	Q9NR63	0.124365	Medium	BiTargeting|MirAncesTar|miRDB|Mirza-G
N4BP1	O75113	0.12408	Medium	MirAncesTar|miRDB|Mirza-G
HIPK1	Q86Z02	0.12408	Medium	MirAncesTar|miRDB|Mirza-G|RNA22|RNAhybrid
WBP1L	Q9NX94	0.123826	Medium	BiTargeting|MirAncesTar|miRDB|Mirza-G
PRKCD	Q05655	0.123771	Medium	BiTargeting|MirAncesTar|miRDB|Mirza-G|RNAhybrid
LUZP1	Q86V48	0.123581	Medium	BiTargeting|MirAncesTar|miRDB|Mirza-G|RNA22|RNAhybrid
SYT6	Q5T7P8	0.12355	Medium	BiTargeting|MirAncesTar|miRDB|Mirza-G|RNA22|RNAhybrid
BRPF3	Q9ULD4	0.123486	Medium	MirAncesTar|miRDB|Mirza-G|RNAhybrid
PTPRE	P23469	0.123078	Medium	MirAncesTar|miRDB|Mirza-G|RNAhybrid
PIEZO2	Q9H5I5	0.122972	Medium	BiTargeting|MirAncesTar|miRDB|Mirza-G|RNAhybrid
MAPKAPK2	P49137	0.122596	Medium	BiTargeting|MirAncesTar|miRDB|Mirza-G|RNA22|RNAhybrid
NOL10	Q9BSC4	0.122242	Medium	BiTargeting|MirAncesTar|miRDB|Mirza-G|RNAhybrid
TNIK	Q9UKE5	0.122087	Medium	BiTargeting|MirAncesTar|miRDB|Mirza-G|RNAhybrid
KIF5C	O60282	0.121943	Medium	BiTargeting|MirAncesTar|miRDB|Mirza-G|RNAhybrid
BAIAP2	Q9UQB8	0.121886	Medium	BiTargeting|MirAncesTar|miRDB|Mirza-G|RNAhybrid
SHISA9	B4DS77	0.121562	Medium	MirAncesTar|miRDB|Mirza-G
IKZF2	Q9UKS7	0.121438	Medium	MirAncesTar|miRDB|Mirza-G|RNAhybrid
ZMAT2	Q96NC0	0.121434	Medium	MirAncesTar|miRDB|Mirza-G|RNAhybrid
KIAA0513	O60268	0.121039	Medium	MirAncesTar|miRDB|Mirza-G|RNAhybrid
DCAF7	P61962	0.120772	Medium	BiTargeting|MirAncesTar|miRDB|Mirza-G|RNAhybrid
SMCHD1	A6NHR9	0.120381	Medium	MirAncesTar|miRDB|Mirza-G|RNAhybrid
PLEKHA8	Q96JA3	0.12019	Medium	MirAncesTar|miRDB|Mirza-G|RNAhybrid
RMND5A	Q9H871	0.120178	Medium	MirAncesTar|miRDB|Mirza-G
STEAP2	Q8NFT2	0.12009	Medium	MirAncesTar|miRDB|Mirza-G|RNAhybrid
ATP11A	P98196	0.119802	Medium	BiTargeting|MirAncesTar|miRDB|Mirza-G|RNAhybrid
PDE4B	Q07343	0.119669	Medium	MirAncesTar|miRDB|Mirza-G|RNAhybrid
TBL1XR1	Q9BZK7	0.119452	Medium	MirAncesTar|miRDB|Mirza-G
UGT2B28	Q9BY64	0.119105	Medium	BiTargeting|MirAncesTar|miRDB|Mirza-G|RNAhybrid
SRSF2	Q01130	0.118745	Medium	BiTargeting|MirAncesTar|miRDB|Mirza-G|RNAhybrid
CSDE1	O75534	0.118313	Medium	BiTargeting|MirAncesTar|miRDB|Mirza-G|RNAhybrid
OSBPL3	Q9H4L5	0.118005	Medium	BiTargeting|MirAncesTar|miRDB|Mirza-G|RNAhybrid
SUSD6	Q92537	0.117974	Medium	MirAncesTar|miRDB|Mirza-G
DNM1L	O00429	0.117944	Medium	MirAncesTar|miRDB|Mirza-G|RNAhybrid
GRIA4	P48058	0.117818	Medium	MirAncesTar|miRDB|Mirza-G|RNAhybrid
GDA	Q9Y2T3	0.117815	Medium	MirAncesTar|miRDB|Mirza-G|RNAhybrid
HDAC7	Q8WUI4	0.117723	Medium	BiTargeting|MirAncesTar|miRDB|Mirza-G|RNAhybrid
CHAF1A	Q13111	0.11763	Medium	BiTargeting|MirAncesTar|miRDB|Mirza-G|RNAhybrid
ABAT	P80404	0.117516	Medium	BiTargeting|MirAncesTar|miRDB|RNAhybrid
MYADM	Q96S97	0.117015	Medium	MirAncesTar|miRDB|Mirza-G|RNAhybrid
MKRN1	Q9UHC7	0.116905	Medium	BiTargeting|MirAncesTar|miRDB|Mirza-G|RNAhybrid
PGAP1	Q75T13	0.116842	Medium	MirAncesTar|miRDB|Mirza-G|RNAhybrid
BLOC1S3	Q6QNY0	0.116715	Medium	BiTargeting|MirAncesTar|miRDB|Mirza-G|RNAhybrid
NOS1	P29475	0.116685	Medium	BiTargeting|MirAncesTar|miRDB|Mirza-G
MTMR9	Q96QG7	0.116632	Medium	BiTargeting|MirAncesTar|miRDB|Mirza-G|RNAhybrid
SMAD2	Q15796	0.116417	Medium	MirAncesTar|miRDB|Mirza-G|RNAhybrid
FOXO4	P98177	0.116404	Medium	BiTargeting|MirAncesTar|miRDB|Mirza-G|RNAhybrid
INO80	Q9ULG1	0.116238	Medium	MirAncesTar|miRDB|Mirza-G|RNAhybrid
FOXG1	P55316	0.116073	Medium	MirAncesTar|miRDB|Mirza-G|RNAhybrid
COLQ	Q9Y215	0.115992	Medium	BiTargeting|MirAncesTar|miRDB|Mirza-G|RNAhybrid
GRM1	Q13255	0.115935	Medium	MirAncesTar|Mirza-G|RNAhybrid
PKP1	Q13835	0.11559	Medium	BiTargeting|MirAncesTar|miRDB|Mirza-G|RNA22
SNX8	Q9Y5X2	0.115452	Medium	MirAncesTar|miRDB|Mirza-G
FLOT2	Q14254	0.115236	Medium	BiTargeting|MirAncesTar|miRDB|Mirza-G|RNAhybrid
DCP1A	Q9NPI6	0.115126	Medium	MirAncesTar|miRDB|Mirza-G|RNAhybrid
MICAL3	Q7RTP6	0.114589	Medium	BiTargeting|MirAncesTar|miRDB|Mirza-G|RNAhybrid
ELK3	P41970	0.114449	Medium	BiTargeting|MirAncesTar|miRDB|Mirza-G|RNAhybrid
NAB1	Q13506	0.114321	Medium	MirAncesTar|miRDB|Mirza-G|RNAhybrid
LAT	O43561	0.11397	Medium	BiTargeting|MirAncesTar|miRDB|Mirza-G|RNAhybrid
RBM14	Q96PK6	0.113899	Medium	MirAncesTar|miRDB|Mirza-G|RNAhybrid
NCOA4	Q13772	0.113767	Medium	BiTargeting|MirAncesTar|miRDB|Mirza-G|RNAhybrid
OSGIN2	Q9Y236	0.113288	Medium	BiTargeting|MirAncesTar|miRDB|Mirza-G|RNAhybrid
PHACTR2	O75167	0.113248	Medium	BiTargeting|MirAncesTar|miRDB|Mirza-G|RNAhybrid
SFTPB	P07988	0.113247	Medium	BiTargeting|MirAncesTar|miRDB|Mirza-G|RNAhybrid
BRWD1	Q9NSI6	0.112966	Medium	MirAncesTar|miRDB|Mirza-G|RNAhybrid
TGFBR3	Q03167	0.112889	Medium	BiTargeting|MirAncesTar|miRDB|Mirza-G|RNA22|RNAhybrid
KLRD1	Q13241	0.112794	Medium	BiTargeting|MirAncesTar|miRDB|Mirza-G|RNAhybrid
VPS4B	O75351	0.112572	Medium	MirAncesTar|Mirza-G|RNAhybrid
PHF14	O94880	0.112244	Medium	MirAncesTar|miRDB|Mirza-G|RNAhybrid
PBX3	P40426	0.112238	Medium	MirAncesTar|miRDB|Mirza-G|RNAhybrid
MRPS25	P82663	0.112155	Medium	MirAncesTar|miRDB|Mirza-G|RNAhybrid
IDS	P22304	0.111853	Medium	MirAncesTar|miRDB|Mirza-G|RNAhybrid
CDH17	Q12864	0.111331	Medium	BiTargeting|MirAncesTar|miRDB|Mirza-G|RNAhybrid
DYRK1A	Q13627	0.111259	Medium	MirAncesTar|miRDB|Mirza-G|RNAhybrid
ALG9	Q9H6U8	0.111256	Medium	BiTargeting|MirAncesTar|miRDB|Mirza-G|RNAhybrid
GRK6	P43250	0.11115	Medium	BiTargeting|MirAncesTar|miRDB|Mirza-G|RNAhybrid
PABPC1L2B	Q5JQF8	0.110756	Medium	BiTargeting|MirAncesTar|miRDB|Mirza-G|RNAhybrid
TMEM64	Q6YI46	0.110551	Medium	BiTargeting|MirAncesTar|miRDB|Mirza-G|RNAhybrid
SLC35E2B	P0CK96	0.11037	Medium	BiTargeting|MirAncesTar|miRDB|RNA22
NF1	P21359	0.110054	Medium	BiTargeting|MirAncesTar|miRDB|Mirza-G|RNAhybrid
VAMP1	P23763	0.110035	Medium	MirAncesTar|miRDB|Mirza-G|RNAhybrid
KLHL3	Q9UH77	0.109862	Medium	BiTargeting|MirAncesTar|miRDB|Mirza-G|RNAhybrid
AP1AR	Q63HQ0	0.109395	Medium	MirAncesTar|miRDB|Mirza-G|RNAhybrid
EYA2	O00167	0.108954	Medium	MirAncesTar|miRDB|Mirza-G|RNAhybrid
SRGAP1	Q7Z6B7	0.108941	Medium	MirAncesTar|miRDB|Mirza-G|RNAhybrid
LARP1	Q6PKG0	0.108743	Medium	MirAncesTar|miRDB|Mirza-G|RNAhybrid
SH3RF1	Q7Z6J0	0.108417	Medium	MirAncesTar|miRDB|Mirza-G|RNAhybrid
CBLL1	Q75N03	0.108163	Medium	MirAncesTar|miRDB|Mirza-G|RNAhybrid
DOCK4	Q8N1I0	0.10786	Medium	BiTargeting|MirAncesTar|miRDB|Mirza-G|RNAhybrid
GSPT1	P15170	0.107195	Medium	BiTargeting|MirAncesTar|miRDB|Mirza-G|RNAhybrid
TTBK2	Q6IQ55	0.107116	Medium	BiTargeting|MirAncesTar|miRDB|Mirza-G|RNAhybrid
SLC18A1	P54219	0.107093	Medium	MirAncesTar|miRDB|Mirza-G|RNAhybrid
PAPLN	O95428	0.107044	Medium	BiTargeting|MirAncesTar|miRDB|Mirza-G|RNAhybrid
GALNT17	Q6IS24	0.106892	Medium	BiTargeting|MirAncesTar|miRDB|Mirza-G|RNAhybrid
CHST10	O43529	0.106691	Medium	MirAncesTar|miRDB|Mirza-G|RNAhybrid
IBA57	Q5T440	0.106603	Medium	BiTargeting|MirAncesTar|miRDB|Mirza-G
YPEL5	P62699	0.106224	Medium	MirAncesTar|miRDB|Mirza-G|RNAhybrid
NSD1	Q96L73	0.106207	Medium	MirAncesTar|miRDB|Mirza-G|RNAhybrid
CASP7	P55210	0.10615	Medium	BiTargeting|MirAncesTar|miRDB|Mirza-G|RNAhybrid
MFSD1	Q9H3U5	0.106085	Medium	BiTargeting|MirAncesTar|miRDB|Mirza-G|RNAhybrid
CNTNAP1	P78357	0.105921	Medium	MirAncesTar|miRDB|Mirza-G|RNAhybrid
NEK2	P51955	0.10564	Medium	MirAncesTar|miRDB|Mirza-G|RNAhybrid
N4BP2	Q86UW6	0.105536	Medium	BiTargeting|MirAncesTar|miRDB|Mirza-G|RNAhybrid
INPP5K	Q9BT40	0.105314	Medium	BiTargeting|MirAncesTar|miRDB|Mirza-G|RNAhybrid
RET	P07949	0.105257	Medium	MirAncesTar|miRDB|Mirza-G|RNAhybrid
ZFHX4	Q86UP3	0.105195	Medium	MirAncesTar|miRDB|Mirza-G|RNAhybrid
H6PD	O95479	0.10509	Medium	BiTargeting|MirAncesTar|miRDB|Mirza-G|RNA22
LEFTY2	O00292	0.10507	Medium	MirAncesTar|miRDB|Mirza-G|RNAhybrid
ACAP3	Q96P50	0.104974	Medium	MirAncesTar|miRDB|Mirza-G|RNA22|RNAhybrid
HIC2	Q96JB3	0.104948	Medium	BiTargeting|MirAncesTar|miRDB|Mirza-G
C1orf198	Q9H425	0.104836	Medium	MirAncesTar|miRDB|Mirza-G|RNA22|RNAhybrid
AKAP11	Q9UKA4	0.104778	Medium	MirAncesTar|miRDB|Mirza-G
LRRN3	Q9H3W5	0.10466	Medium	MirAncesTar|miRDB|Mirza-G|RNAhybrid
HOOK3	Q86VS8	0.104545	Medium	MirAncesTar|miRDB|Mirza-G|RNAhybrid
PHF6	Q8IWS0	0.104446	Medium	BiTargeting|MirAncesTar|miRDB|Mirza-G|RNAhybrid
RNF144A	P50876	0.104364	Medium	MirAncesTar|miRDB|Mirza-G
TCAF2	A6NFQ2	0.104282	Medium	MirAncesTar|miRDB|Mirza-G|RNAhybrid
SYS1	Q8N2H4	0.104173	Medium	BiTargeting|MirAncesTar|miRDB|Mirza-G|RNAhybrid
PKHD1	P08F94	0.104009	Medium	MirAncesTar|miRDB|Mirza-G|RNAhybrid
CYFIP2	Q96F07	0.103999	Medium	MirAncesTar|miRDB|Mirza-G|RNAhybrid
TC2N	Q8N9U0	0.103988	Medium	MirAncesTar|miRDB|Mirza-G|RNAhybrid
KDM4A	O75164	0.103979	Medium	MirAncesTar|miRDB|Mirza-G|RNA22|RNAhybrid
TXNL4A	P83876	0.103116	Medium	BiTargeting|MirAncesTar|miRDB|Mirza-G|RNAhybrid
SCN5A	Q14524	0.103074	Medium	BiTargeting|MirAncesTar|miRDB|Mirza-G
LIN54	Q6MZP7	0.102902	Medium	BiTargeting|MirAncesTar|miRDB|Mirza-G|RNAhybrid
CCDC114	Q96M63	0.102888	Medium	MirAncesTar|miRDB|Mirza-G|RNAhybrid
DTX3	Q8N9I9	0.10279	Medium	MirAncesTar|miRDB|Mirza-G|RNAhybrid
PTPRT	O14522	0.10277	Medium	BiTargeting|MirAncesTar|miRDB|Mirza-G
TENM4	Q6N022	0.102769	Medium	MirAncesTar|miRDB|Mirza-G|RNAhybrid
MED15	Q96RN5	0.102576	Medium	MirAncesTar|miRDB|RNAhybrid
AFF2	P51816	0.102538	Medium	MirAncesTar|miRDB|Mirza-G|RNAhybrid
KPNA3	O00505	0.102367	Medium	MirAncesTar|miRDB|Mirza-G|RNAhybrid
JAG1	P78504	0.102357	Medium	MirAncesTar|miRDB|Mirza-G|RNAhybrid
ENAH	Q8N8S7	0.102344	Medium	BiTargeting|MirAncesTar|miRDB|Mirza-G|RNA22|RNAhybrid
CARD10	Q9BWT7	0.102247	Medium	BiTargeting|MirAncesTar|miRDB|Mirza-G|RNAhybrid
TRABD2B	A6NFA1	0.102185	Medium	BiTargeting|MirAncesTar|miRDB|Mirza-G|RNA22
TMEM178B	H3BS89	0.102145	Medium	BiTargeting|MirAncesTar|miRDB|Mirza-G
MIA3	Q5JRA6	0.102023	Medium	MirAncesTar|miRDB|Mirza-G|RNA22|RNAhybrid
RBPMS2	Q6ZRY4	0.101917	Medium	MirAncesTar|miRDB|Mirza-G|RNAhybrid
LANCL1	O43813	0.101886	Medium	MirAncesTar|miRDB|Mirza-G|RNAhybrid
EZR	P15311	0.101772	Medium	BiTargeting|MirAncesTar|miRDB|Mirza-G|RNAhybrid
TP53INP2	Q8IXH6	0.101696	Medium	MirAncesTar|miRDB|Mirza-G
CDCA5	Q96FF9	0.101672	Medium	BiTargeting|MirAncesTar|miRDB|Mirza-G|RNAhybrid
NGFR	P08138	0.101618	Medium	MirAncesTar|miRDB|Mirza-G|RNAhybrid
ZNF512	Q96ME7	0.101466	Medium	BiTargeting|MirAncesTar|miRDB|Mirza-G|RNAhybrid
GGA3	Q9NZ52	0.101419	Medium	BiTargeting|MirAncesTar|miRDB|Mirza-G|RNAhybrid
MINDY2	Q8NBR6	0.101401	Medium	BiTargeting|MirAncesTar|miRDB|Mirza-G|RNAhybrid
PRKX	P51817	0.101397	Medium	MirAncesTar|miRDB|Mirza-G
LDLRAD4	O15165	0.101269	Medium	BiTargeting|MirAncesTar|miRDB|Mirza-G|RNAhybrid
DNAJC5	Q9H3Z4	0.101218	Medium	BiTargeting|MirAncesTar|miRDB|Mirza-G
FAM192A	Q9GZU8	0.101165	Medium	BiTargeting|MirAncesTar|miRDB|Mirza-G|RNAhybrid
DNAJA4	Q8WW22	0.100847	Medium	MirAncesTar|miRDB|Mirza-G|RNAhybrid
MKRN3	Q13064	0.100769	Medium	MirAncesTar|miRDB|Mirza-G|RNAhybrid
ARL17A	Q8IVW1	0.100733	Medium	MirAncesTar|miRDB|Mirza-G|RNAhybrid
MGAT5	Q09328	0.100703	Medium	BiTargeting|MirAncesTar|miRDB
SEH1L	Q96EE3	0.100601	Medium	MirAncesTar|miRDB|RNAhybrid
GSK3A	P49840	0.100561	Medium	BiTargeting|MirAncesTar|miRDB|Mirza-G|RNAhybrid
DISC1	Q9NRI5	0.100438	Medium	BiTargeting|MirAncesTar|Mirza-G|RNA22|RNAhybrid
TULP4	Q9NRJ4	0.100408	Medium	MirAncesTar|miRDB|Mirza-G|RNAhybrid
ATP1B2	P14415	0.100364	Medium	MirAncesTar|miRDB|Mirza-G|RNAhybrid
OOEP	A6NGQ2	0.100237	Medium	BiTargeting|MirAncesTar|miRDB|Mirza-G|RNAhybrid
UBXN2B	Q14CS0	0.100222	Medium	BiTargeting|MirAncesTar|miRDB|RNAhybrid
HSDL1	Q3SXM5	0.100186	Medium	MirAncesTar|miRDB|Mirza-G|RNAhybrid
ATL3	Q6DD88	0.100005	Medium	BiTargeting|MirAncesTar|miRDB|Mirza-G|RNAhybrid
STAMBP	O95630	0.0996003	Medium	BiTargeting|MirAncesTar|miRDB|Mirza-G|RNAhybrid
NACC2	Q96BF6	0.0994273	Medium	BiTargeting|MirAncesTar|miRDB|Mirza-G
LONRF2	Q1L5Z9	0.0993918	Medium	MirAncesTar|miRDB|Mirza-G|RNAhybrid
PCTP	Q9UKL6	0.0993124	Medium	BiTargeting|MirAncesTar|miRDB|Mirza-G|RNAhybrid
AKAP2	Q9Y2D5	0.0990412	Medium	MirAncesTar|miRDB|Mirza-G|RNAhybrid
UBE4A	Q14139	0.098984	Medium	BiTargeting|MirAncesTar|miRDB|Mirza-G|RNAhybrid
ARID5B	Q14865	0.09892	Medium	MirAncesTar|miRDB|Mirza-G|RNAhybrid
MCC	P23508	0.098874	Medium	MirAncesTar|miRDB|Mirza-G|RNAhybrid
SLCO2B1	O94956	0.098733	Medium	BiTargeting|MirAncesTar|miRDB|Mirza-G|RNAhybrid
ADAMTS16	Q8TE57	0.0986436	Medium	MirAncesTar|miRDB|Mirza-G|RNAhybrid
ARHGAP35	Q9NRY4	0.0986273	Medium	MirAncesTar|miRDB|Mirza-G|RNAhybrid
MCFD2	Q8NI22	0.0984218	Medium	BiTargeting|MirAncesTar|miRDB|Mirza-G|RNAhybrid
UBN2	Q6ZU65	0.0981191	Medium	MirAncesTar|miRDB|Mirza-G|RNAhybrid
DCTD	P32321	0.0979678	Medium	BiTargeting|MirAncesTar|miRDB|Mirza-G|RNAhybrid
WEE1	P30291	0.097734	Medium	MirAncesTar|miRDB|Mirza-G|RNAhybrid
CBL	P22681	0.0976996	Medium	MirAncesTar|miRDB|Mirza-G|RNAhybrid
FUT10	Q6P4F1	0.0976985	Medium	MirAncesTar|miRDB|Mirza-G|RNAhybrid
KCTD12	Q96CX2	0.0976827	Medium	BiTargeting|MirAncesTar|miRDB|Mirza-G
KCNA2	P16389	0.097643	Medium	BiTargeting|MirAncesTar|miRDB|Mirza-G|RNA22|RNAhybrid
USP36	Q9P275	0.0975391	Medium	BiTargeting|MirAncesTar|miRDB|Mirza-G|RNAhybrid
PDE4D	Q08499	0.0974803	Medium	BiTargeting|MirAncesTar|miRDB|Mirza-G|RNAhybrid
MAP3K9	P80192	0.0973943	Medium	BiTargeting|MirAncesTar|miRDB|Mirza-G|RNAhybrid
CXADR	P78310	0.0972175	Medium	MirAncesTar|miRDB|Mirza-G|RNAhybrid
ADCYAP1	P18509	0.0970686	Medium	BiTargeting|MirAncesTar|miRDB
WDFY3	Q8IZQ1	0.0969626	Medium	MirAncesTar|miRDB|Mirza-G
NEDD8	Q15843	0.0969575	Medium	BiTargeting|MirAncesTar|miRDB|Mirza-G|RNAhybrid
MRGBP	Q9NV56	0.0968935	Medium	MirAncesTar|miRDB|Mirza-G
LRRC27	Q9C0I9	0.0968335	Medium	BiTargeting|MirAncesTar|miRDB|Mirza-G|RNAhybrid
LRRC1	Q9BTT6	0.0967599	Medium	BiTargeting|MirAncesTar|miRDB|Mirza-G|RNAhybrid
SCP2	P22307	0.0966148	Medium	BiTargeting|MirAncesTar|Mirza-G|RNA22|RNAhybrid
ACVR2A	P27037	0.0965834	Medium	BiTargeting|MirAncesTar|Mirza-G|RNAhybrid
CEPT1	Q9Y6K0	0.0965528	Medium	BiTargeting|MirAncesTar|miRDB|Mirza-G|RNAhybrid
TDG	Q13569	0.0962674	Medium	BiTargeting|MirAncesTar|miRDB|Mirza-G|RNAhybrid
ZDHHC3	Q9NYG2	0.0961922	Medium	MirAncesTar|miRDB|Mirza-G|RNAhybrid
OSBPL11	Q9BXB4	0.0961541	Medium	MirAncesTar|miRDB|Mirza-G|RNAhybrid
CNEP1R1	Q8N9A8	0.0960146	Medium	MirAncesTar|miRDB|Mirza-G|RNAhybrid
APLN	Q9ULZ1	0.0955657	Medium	BiTargeting|MirAncesTar|miRDB|Mirza-G
FLVCR1	Q9Y5Y0	0.0955012	Medium	MirAncesTar|miRDB|Mirza-G|RNA22|RNAhybrid
KANSL1	Q7Z3B3	0.0954944	Medium	MirAncesTar|miRDB|Mirza-G|RNAhybrid
PRR14L	Q5THK1	0.0954008	Medium	BiTargeting|MirAncesTar|miRDB|Mirza-G|RNAhybrid
L3MBTL2	Q969R5	0.0953189	Medium	BiTargeting|MirAncesTar|miRDB|Mirza-G|RNAhybrid
NTRK2	Q16620	0.0952392	Medium	BiTargeting|MirAncesTar|miRDB|Mirza-G
PABPC1L2A	Q5JQF8	0.0952191	Medium	BiTargeting|MirAncesTar|miRDB|Mirza-G|RNAhybrid
CDK2AP2	O75956	0.0951951	Medium	BiTargeting|MirAncesTar|miRDB|Mirza-G|RNAhybrid
HSPA1A	P0DMV8	0.095181	Medium	MirAncesTar|miRDB|Mirza-G|RNAhybrid
IGFBPL1	Q8WX77	0.0950132	Medium	MirAncesTar|miRDB|Mirza-G|RNAhybrid
SPPL3	Q8TCT6	0.094845	Medium	MirAncesTar|miRDB|Mirza-G
ZBTB46	Q86UZ6	0.0948294	Medium	MirAncesTar|miRDB|Mirza-G
ZNF681	Q96N22	0.0947976	Medium	BiTargeting|MirAncesTar|miRDB|Mirza-G
UBAP2	Q5T6F2	0.0947885	Medium	MirAncesTar|miRDB|Mirza-G|RNAhybrid
TNS1	Q9HBL0	0.0947853	Medium	MirAncesTar|miRDB|Mirza-G|RNAhybrid
C18orf54	Q8IYD9	0.0947821	Medium	BiTargeting|MirAncesTar|miRDB|Mirza-G|RNAhybrid
AK3	Q9UIJ7	0.0947375	Medium	MirAncesTar|miRDB|Mirza-G|RNAhybrid
GPATCH2L	Q9NWQ4	0.094609	Medium	MirAncesTar|miRDB|RNAhybrid
CHD3	Q12873	0.094546	Medium	BiTargeting|MirAncesTar|miRDB|Mirza-G|RNAhybrid
TPPP	O94811	0.0945415	Medium	MirAncesTar|miRDB|Mirza-G
MDGA1	Q8NFP4	0.0945338	Medium	BiTargeting|MirAncesTar|miRDB|RNAhybrid
HINT1	P49773	0.094485	Medium	MirAncesTar|miRDB|Mirza-G|RNAhybrid
ATG2B	Q96BY7	0.094418	Medium	MirAncesTar|miRDB|Mirza-G
MECP2	P51608	0.0944008	Medium	MirAncesTar|miRDB|RNAhybrid
KBTBD2	Q8IY47	0.0943907	Medium	MirAncesTar|miRDB|Mirza-G|RNAhybrid
CHD5	Q8TDI0	0.0942426	Medium	MirAncesTar|miRDB|Mirza-G|RNA22|RNAhybrid
PLEKHB2	Q96CS7	0.0942308	Medium	MirAncesTar|miRDB|Mirza-G|RNAhybrid
MARF1	Q9Y4F3	0.0941961	Medium	BiTargeting|MirAncesTar|miRDB|Mirza-G|RNAhybrid
SLC35E2	P0CK97	0.0941883	Medium	MirAncesTar|miRDB|Mirza-G|RNA22|RNAhybrid
UHRF1BP1	Q6BDS2	0.0940781	Medium	MirAncesTar|miRDB|Mirza-G|RNAhybrid
TMPRSS5	Q9H3S3	0.094032	Medium	BiTargeting|MirAncesTar|miRDB|Mirza-G|RNAhybrid
BLOC1S6	Q9UL45	0.0939998	Medium	MirAncesTar|miRDB|Mirza-G|RNAhybrid
CEP350	Q5VT06	0.0939365	Medium	MirAncesTar|miRDB|Mirza-G|RNA22|RNAhybrid
PLEKHA1	Q9HB21	0.0937903	Medium	BiTargeting|MirAncesTar|miRDB|Mirza-G|RNAhybrid
PIGK	Q92643	0.0937085	Medium	BiTargeting|MirAncesTar|miRDB|Mirza-G|RNA22|RNAhybrid
TRUB1	Q8WWH5	0.0934372	Medium	MirAncesTar|miRDB|Mirza-G
SNX1	Q13596	0.0933606	Medium	BiTargeting|MirAncesTar|miRDB|Mirza-G|RNAhybrid
GRPEL2	Q8TAA5	0.0933149	Medium	MirAncesTar|miRDB|Mirza-G|RNAhybrid
ANKFY1	Q9P2R3	0.0931879	Medium	BiTargeting|MirAncesTar|miRDB|Mirza-G|RNAhybrid
SOX6	P35712	0.0930138	Medium	BiTargeting|MirAncesTar|miRDB|Mirza-G|RNAhybrid
BLCAP	P62952	0.0930108	Medium	MirAncesTar|miRDB|Mirza-G|RNAhybrid
DLGAP1	O14490	0.0928182	Medium	MirAncesTar|miRDB|Mirza-G|RNAhybrid
ERP44	Q9BS26	0.0928125	Medium	MirAncesTar|miRDB|Mirza-G
CCDC50	Q8IVM0	0.0927904	Medium	MirAncesTar|miRDB|Mirza-G|RNAhybrid
NBPF11	Q86T75	0.0927173	Medium	MirAncesTar|miRDB|Mirza-G|RNA22|RNAhybrid
MAP4	P27816	0.0927089	Medium	BiTargeting|MirAncesTar|Mirza-G|RNAhybrid
MAPK14	Q16539	0.0926252	Medium	MirAncesTar|miRDB|Mirza-G
FGFR3	P22607	0.0926099	Medium	BiTargeting|MirAncesTar|miRDB|Mirza-G|RNAhybrid
GPR156	Q8NFN8	0.0925422	Medium	MirAncesTar|miRDB|Mirza-G|RNAhybrid
RGS16	O15492	0.0924339	Medium	BiTargeting|MirAncesTar|miRDB|Mirza-G|RNA22|RNAhybrid
SP3	Q02447	0.0924047	Medium	MirAncesTar|miRDB|Mirza-G|RNAhybrid
DIO1	P49895	0.0923172	Medium	BiTargeting|MirAncesTar|miRDB|Mirza-G|RNA22|RNAhybrid
CCDC186	Q7Z3E2	0.0922786	Medium	MirAncesTar|Mirza-G|RNAhybrid
AGRN	O00468	0.0922743	Medium	MirAncesTar|miRDB|Mirza-G|RNA22|RNAhybrid
ARL8A	Q96BM9	0.0922666	Medium	BiTargeting|MirAncesTar|miRDB|Mirza-G|RNA22|RNAhybrid
SMIM8	Q96KF7	0.0922325	Medium	BiTargeting|MirAncesTar|miRDB|Mirza-G|RNAhybrid
MRO	Q9BYG7	0.0920482	Medium	BiTargeting|MirAncesTar|miRDB|Mirza-G|RNAhybrid
ZNF706	Q9Y5V0	0.0919531	Medium	MirAncesTar|miRDB|Mirza-G|RNAhybrid
INPP5F	Q9Y2H2	0.0918054	Medium	MirAncesTar|miRDB|Mirza-G|RNAhybrid
LHFPL2	Q6ZUX7	0.0917384	Medium	MirAncesTar|miRDB|Mirza-G
LRPAP1	P30533	0.0916633	Medium	BiTargeting|MirAncesTar|miRDB|Mirza-G|RNAhybrid
SERBP1	Q8NC51	0.0916611	Medium	MirAncesTar|miRDB|Mirza-G|RNA22|RNAhybrid
CEP41	Q9BYV8	0.0915583	Medium	MirAncesTar|miRDB
CRB2	Q5IJ48	0.091483	Medium	MirAncesTar|miRDB|Mirza-G|RNAhybrid
ZFX	P17010	0.0914706	Medium	BiTargeting|MirAncesTar|miRDB|Mirza-G|RNAhybrid
CD81	P60033	0.0914575	Medium	MirAncesTar|miRDB|Mirza-G|RNAhybrid
PDXK	O00764	0.0914243	Medium	BiTargeting|MirAncesTar|miRDB|Mirza-G|RNAhybrid
CCDC6	Q16204	0.0914053	Medium	MirAncesTar|miRDB|Mirza-G
PACSIN2	Q9UNF0	0.091291	Medium	MirAncesTar|miRDB|Mirza-G|RNAhybrid
NEXMIF		0.0911357	Medium	MirAncesTar|miRDB|Mirza-G|RNAhybrid
RNMT	O43148	0.0911137	Medium	BiTargeting|MirAncesTar|miRDB|Mirza-G|RNAhybrid
RPL27A	P46776	0.0910987	Medium	BiTargeting|MirAncesTar|miRDB|Mirza-G|RNAhybrid
PURB	Q96QR8	0.0910969	Medium	MirAncesTar|miRDB|Mirza-G
BCAP29	Q9UHQ4	0.0910486	Medium	BiTargeting|MirAncesTar|miRDB|Mirza-G|RNAhybrid
PCDHGA10	Q9Y5H3	0.0909709	Medium	BiTargeting|MirAncesTar|miRDB|Mirza-G|RNAhybrid
FAM210A	Q96ND0	0.0908665	Medium	MirAncesTar|miRDB|Mirza-G|RNAhybrid
MCRS1	Q96EZ8	0.0907791	Medium	MirAncesTar|miRDB|Mirza-G|RNAhybrid
INO80D	Q53TQ3	0.0907714	Medium	MirAncesTar|miRDB|Mirza-G
MAP1B	P46821	0.0907277	Medium	MirAncesTar|miRDB|Mirza-G|RNAhybrid
VPS53	Q5VIR6	0.0906793	Medium	BiTargeting|MirAncesTar|miRDB|Mirza-G|RNAhybrid
FOXK1	P85037	0.0906646	Medium	MirAncesTar|miRDB|Mirza-G|RNAhybrid
ZNF778	Q96MU6	0.0906235	Medium	BiTargeting|MirAncesTar|miRDB|Mirza-G
KCNN3	Q9UGI6	0.0906003	Medium	MirAncesTar|miRDB|RNA22|RNAhybrid
GSKIP	Q9P0R6	0.0905656	Medium	MirAncesTar|miRDB|Mirza-G|RNAhybrid
PCDHGB2	Q9Y5G2	0.0905436	Medium	BiTargeting|MirAncesTar|miRDB|Mirza-G|RNAhybrid
RPRD2	Q5VT52	0.0903785	Medium	BiTargeting|MirAncesTar|miRDB|Mirza-G|RNA22|RNAhybrid
TTC39B	Q5VTQ0	0.0902527	Medium	BiTargeting|MirAncesTar|miRDB|Mirza-G|RNAhybrid
STAT1	P42224	0.090248	Medium	MirAncesTar|miRDB|Mirza-G|RNAhybrid
EIF4EBP2	Q13542	0.0902276	Medium	BiTargeting|MirAncesTar|miRDB|Mirza-G
NWD2	Q9ULI1	0.0901399	Medium	MirAncesTar|miRDB|Mirza-G
MKX	Q8IYA7	0.0900783	Medium	BiTargeting|MirAncesTar|miRDB|Mirza-G
POU2F1	P14859	0.0900532	Medium	MirAncesTar|miRDB|RNA22|RNAhybrid
AMOTL1	Q8IY63	0.0898571	Medium	BiTargeting|MirAncesTar|miRDB|Mirza-G
PCDHGB5	Q9Y5G0	0.0898359	Medium	BiTargeting|MirAncesTar|miRDB|Mirza-G|RNAhybrid
TRIM25	Q14258	0.0897833	Medium	MirAncesTar|miRDB|Mirza-G|RNAhybrid
B3GNT2	Q9NY97	0.0897097	Medium	MirAncesTar|miRDB|Mirza-G|RNAhybrid
HGSNAT	Q68CP4	0.0894943	Medium	BiTargeting|MirAncesTar|miRDB|Mirza-G|RNAhybrid
SMC1A	Q14683	0.0894055	Medium	BiTargeting|MirAncesTar|miRDB|Mirza-G|RNAhybrid
PDPN	Q86YL7	0.0893793	Medium	MirAncesTar|miRDB|Mirza-G|RNA22|RNAhybrid
PCDHGB6	Q9Y5F9	0.0892793	Medium	BiTargeting|MirAncesTar|miRDB|Mirza-G|RNAhybrid
RBPJ	Q06330	0.0892096	Medium	MirAncesTar|miRDB|RNAhybrid
MAP3K8	P41279	0.0891837	Medium	BiTargeting|MirAncesTar|miRDB|Mirza-G|RNAhybrid
ELAVL1	Q15717	0.0891448	Medium	BiTargeting|MirAncesTar|miRDB|Mirza-G|RNAhybrid
NATD1	Q8N6N6	0.0891281	Medium	BiTargeting|MirAncesTar|miRDB|Mirza-G
PCDHGA9	Q9Y5G4	0.0891139	Medium	BiTargeting|MirAncesTar|miRDB|Mirza-G|RNAhybrid
PCDHGA1	Q9Y5H4	0.0890592	Medium	BiTargeting|MirAncesTar|miRDB|Mirza-G|RNAhybrid
ZNF555	Q8NEP9	0.0890536	Medium	MirAncesTar|miRDB|Mirza-G|RNAhybrid
RAB43	Q86YS6	0.0890497	Medium	MirAncesTar|miRDB|Mirza-G|RNAhybrid
KIF21A	Q7Z4S6	0.0888713	Medium	BiTargeting|MirAncesTar|miRDB|Mirza-G|RNAhybrid
PCDHGA5	Q9Y5G8	0.0888311	Medium	BiTargeting|MirAncesTar|miRDB|Mirza-G|RNAhybrid
HS6ST3	Q8IZP7	0.0888218	Medium	BiTargeting|MirAncesTar|miRDB|Mirza-G
PTPN3	P26045	0.0887775	Medium	BiTargeting|MirAncesTar|miRDB|Mirza-G
RAB6B	Q9NRW1	0.0885836	Medium	BiTargeting|MirAncesTar|miRDB|Mirza-G|RNAhybrid
SFRP1	Q8N474	0.0885172	Medium	MirAncesTar|miRDB
BCORL1	Q5H9F3	0.0884755	Medium	MirAncesTar|miRDB|Mirza-G|RNAhybrid
EGLN1	Q9GZT9	0.0884413	Medium	MirAncesTar|miRDB|Mirza-G|RNA22
FCGR3A	P08637	0.0884388	Medium	MirAncesTar|miRDB|Mirza-G|RNA22|RNAhybrid
KCNA5	P22460	0.0884228	Medium	MirAncesTar|miRDB|Mirza-G
ADAMTS2	O95450	0.0883176	Medium	MirAncesTar|miRDB|Mirza-G|RNAhybrid
GRM4	Q14833	0.0882936	Medium	BiTargeting|MirAncesTar|miRDB|RNAhybrid
PCDHGA8	Q9Y5G5	0.0882292	Medium	BiTargeting|MirAncesTar|miRDB|Mirza-G|RNAhybrid
EIF5A2	Q9GZV4	0.0882043	Medium	MirAncesTar|miRDB|Mirza-G|RNAhybrid
ZNF623	O75123	0.0881965	Medium	BiTargeting|MirAncesTar|miRDB|Mirza-G|RNAhybrid
PDE2A	O00408	0.0880884	Medium	BiTargeting|MirAncesTar|miRDB|Mirza-G|RNAhybrid
GRK3	P35626	0.0880414	Medium	MirAncesTar|miRDB|Mirza-G|RNAhybrid
ITGB8	P26012	0.0879832	Medium	MirAncesTar|miRDB|Mirza-G|RNAhybrid
PRKAG1	P54619	0.087867	Medium	BiTargeting|MirAncesTar|miRDB|Mirza-G|RNAhybrid
RBM25	P49756	0.0878229	Medium	MirAncesTar|miRDB|Mirza-G|RNAhybrid
PCDHGB7	Q9Y5F8	0.0877587	Medium	BiTargeting|MirAncesTar|miRDB|Mirza-G|RNAhybrid
CMIP	Q8IY22	0.0877341	Medium	BiTargeting|MirAncesTar|miRDB|Mirza-G|RNAhybrid
ORAOV1	Q8WV07	0.0876496	Medium	BiTargeting|MirAncesTar|miRDB|Mirza-G|RNAhybrid
MAP1LC3C	Q9BXW4	0.0876374	Medium	MirAncesTar|miRDB|Mirza-G|RNA22|RNAhybrid
PLAA	Q9Y263	0.0876047	Medium	MirAncesTar|miRDB|Mirza-G|RNAhybrid
DLGAP2	Q9P1A6	0.0875338	Medium	BiTargeting|MirAncesTar|miRDB|Mirza-G|RNAhybrid
KPNA1	P52294	0.0874754	Medium	BiTargeting|MirAncesTar|miRDB
PCDHGA4	Q9Y5G9	0.0873212	Medium	BiTargeting|MirAncesTar|miRDB|Mirza-G|RNAhybrid
PCDHGB3	Q9Y5G1	0.0873212	Medium	BiTargeting|MirAncesTar|miRDB|Mirza-G|RNAhybrid
PCDHGB4	Q9UN71	0.0873212	Medium	BiTargeting|MirAncesTar|miRDB|Mirza-G|RNAhybrid
PCDHGB1	Q9Y5G3	0.0873212	Medium	BiTargeting|MirAncesTar|miRDB|Mirza-G|RNAhybrid
PCDHGA6	Q9Y5G7	0.0873212	Medium	BiTargeting|MirAncesTar|miRDB|Mirza-G|RNAhybrid
HSPB1	P04792	0.0872489	Medium	BiTargeting|MirAncesTar|miRDB|Mirza-G|RNAhybrid
VMA21	Q3ZAQ7	0.0872464	Medium	MirAncesTar|miRDB|Mirza-G|RNAhybrid
EPAS1	Q99814	0.0872315	Medium	MirAncesTar|miRDB|Mirza-G
TRAK1	Q9UPV9	0.0871855	Medium	BiTargeting|MirAncesTar|miRDB|Mirza-G|RNAhybrid
BICRA	Q9NZM4	0.0871369	Medium	BiTargeting|MirAncesTar|miRDB|Mirza-G|RNAhybrid
PCDHGA11	Q9Y5H2	0.0871125	Medium	BiTargeting|MirAncesTar|miRDB|Mirza-G|RNAhybrid
TPCN2	Q8NHX9	0.0871029	Medium	BiTargeting|MirAncesTar|miRDB|Mirza-G|RNAhybrid
ALDH4A1	P30038	0.0870965	Medium	BiTargeting|MirAncesTar|miRDB|Mirza-G|RNA22|RNAhybrid
BCR	P11274	0.0870592	Medium	BiTargeting|MirAncesTar|miRDB|Mirza-G|RNAhybrid
EHD1	Q9H4M9	0.0869611	Medium	BiTargeting|MirAncesTar|miRDB|Mirza-G|RNAhybrid
SNAP25	P60880	0.0869287	Medium	MirAncesTar|miRDB|Mirza-G|RNAhybrid
ZEB1	P37275	0.086928	Medium	BiTargeting|MirAncesTar|miRDB|Mirza-G|RNAhybrid
NXPH2	O95156	0.0868375	Medium	MirAncesTar|miRDB|Mirza-G
VPS26B	Q4G0F5	0.0867642	Medium	MirAncesTar|miRDB|Mirza-G|RNAhybrid
CCND3	P30281	0.0866839	Medium	BiTargeting|MirAncesTar|miRDB|Mirza-G|RNAhybrid
LZTS3	O60299	0.0866658	Medium	MirAncesTar|miRDB|Mirza-G|RNAhybrid
SIX3	O95343	0.0865491	Medium	MirAncesTar|miRDB|Mirza-G
ZFY	P08048	0.0864004	Medium	MirAncesTar|miRDB|Mirza-G|RNAhybrid
RBBP4	Q09028	0.0863898	Medium	BiTargeting|MirAncesTar|miRDB|Mirza-G|RNA22|RNAhybrid
RASSF4	Q9H2L5	0.0863621	Medium	MirAncesTar|miRDB|Mirza-G|RNAhybrid
POM121C	A8CG34	0.0862904	Medium	BiTargeting|MirAncesTar|miRDB|Mirza-G
BCL2L13	Q9BXK5	0.0861414	Medium	BiTargeting|MirAncesTar|miRDB|RNAhybrid
RAI1	Q7Z5J4	0.0860656	Medium	MirAncesTar|miRDB|Mirza-G|RNAhybrid
WSCD1	Q658N2	0.0860228	Medium	BiTargeting|MirAncesTar|miRDB|Mirza-G|RNAhybrid
PDP1	Q9P0J1	0.0860206	Medium	MirAncesTar|miRDB|Mirza-G|RNAhybrid
LFNG	Q8NES3	0.0859301	Medium	BiTargeting|MirAncesTar|miRDB|Mirza-G|RNAhybrid
GIT1	Q9Y2X7	0.0859038	Medium	BiTargeting|MirAncesTar|miRDB|Mirza-G|RNAhybrid
NF2	P35240	0.0858864	Medium	BiTargeting|MirAncesTar|miRDB|Mirza-G|RNAhybrid
RGL1	Q9NZL6	0.0858717	Medium	MirAncesTar|miRDB|Mirza-G|RNA22
CTBP1	Q13363	0.0858525	Medium	BiTargeting|MirAncesTar|miRDB|Mirza-G|RNAhybrid
CELF5	Q8N6W0	0.0857969	Medium	BiTargeting|MirAncesTar|miRDB|Mirza-G|RNAhybrid
CARD8	Q9Y2G2	0.0856491	Medium	BiTargeting|MirAncesTar|miRDB|Mirza-G|RNAhybrid
SEC22C	Q9BRL7	0.0855904	Medium	BiTargeting|MirAncesTar|miRDB|Mirza-G|RNAhybrid
TUB	P50607	0.0855067	Medium	MirAncesTar|miRDB|Mirza-G|RNAhybrid
DAAM2	Q86T65	0.0854305	Medium	BiTargeting|MirAncesTar|miRDB|Mirza-G|RNAhybrid
SH2D5	Q6ZV89	0.0854267	Medium	BiTargeting|MirAncesTar|miRDB|Mirza-G|RNA22|RNAhybrid
CLCN5	P51795	0.085411	Medium	BiTargeting|MirAncesTar|miRDB|Mirza-G|RNAhybrid
MTF1	Q14872	0.0853593	Medium	MirAncesTar|miRDB|RNA22
JRK	O75564	0.0853297	Medium	BiTargeting|MirAncesTar|miRDB|RNAhybrid
PGPEP1	Q9NXJ5	0.0852647	Medium	BiTargeting|MirAncesTar|miRDB|Mirza-G|RNAhybrid
PRRG1	O14668	0.0852646	Medium	BiTargeting|MirAncesTar|Mirza-G|RNAhybrid
ARF3	P61204	0.0852421	Medium	MirAncesTar|miRDB|Mirza-G|RNAhybrid
YPEL3	P61236	0.0850792	Medium	BiTargeting|MirAncesTar|miRDB|Mirza-G|RNAhybrid
GNA13	Q14344	0.0850747	Medium	MirAncesTar|miRDB|Mirza-G|RNAhybrid
TBCB	Q99426	0.0850683	Medium	BiTargeting|MirAncesTar|miRDB|Mirza-G|RNAhybrid
SNRNP48	Q6IEG0	0.0850207	Medium	MirAncesTar|miRDB|Mirza-G|RNAhybrid
PCDHGC3	Q9UN70	0.0849721	Medium	BiTargeting|MirAncesTar|miRDB|Mirza-G|RNAhybrid
ADGRB3	O60242	0.0849682	Medium	MirAncesTar|Mirza-G|RNAhybrid
SC5D	O75845	0.0849231	Medium	MirAncesTar|miRDB|Mirza-G|RNAhybrid
SZT2	Q5T011	0.0849111	Medium	BiTargeting|MirAncesTar|miRDB|Mirza-G|RNA22|RNAhybrid
BICRAL	Q6AI39	0.0848843	Medium	BiTargeting|MirAncesTar|miRDB|Mirza-G
ZNF518B	Q9C0D4	0.0848754	Medium	MirAncesTar|miRDB|Mirza-G
TMCO1	Q9UM00	0.0848478	Medium	MirAncesTar|miRDB|Mirza-G|RNAhybrid
CERKL	Q49MI3	0.0848066	Medium	MirAncesTar|miRDB|Mirza-G|RNAhybrid
CSNK1G1	Q9HCP0	0.0847624	Medium	MirAncesTar|miRDB|Mirza-G|RNAhybrid
APOL6	Q9BWW8	0.0847241	Medium	BiTargeting|MirAncesTar|miRDB
BCL9	O00512	0.0846981	Medium	MirAncesTar|Mirza-G|RNA22
ANKRD33B	A6NCL7	0.0846605	Medium	MirAncesTar|miRDB|Mirza-G|RNAhybrid
AEBP2	Q6ZN18	0.0846345	Medium	MirAncesTar|miRDB|Mirza-G|RNAhybrid
ATXN7L3	Q14CW9	0.0845804	Medium	BiTargeting|MirAncesTar|miRDB|Mirza-G
POLR1B	Q9H9Y6	0.0845801	Medium	MirAncesTar|miRDB|Mirza-G|RNAhybrid
ELP1	O95163	0.084579	Medium	BiTargeting|MirAncesTar|miRDB|Mirza-G|RNAhybrid
NCBP2	P52298	0.0845239	Medium	BiTargeting|MirAncesTar|miRDB|RNAhybrid
SFMBT2	Q5VUG0	0.0845216	Medium	MirAncesTar|miRDB|Mirza-G|RNAhybrid
DCX	O43602	0.0844833	Medium	BiTargeting|MirAncesTar|miRDB|Mirza-G|RNAhybrid
DNAJC16	Q9Y2G8	0.0844339	Medium	BiTargeting|MirAncesTar|miRDB|Mirza-G|RNA22|RNAhybrid
WNT5A	P41221	0.0844263	Medium	MirAncesTar|miRDB|Mirza-G|RNAhybrid
COPS3	Q9UNS2	0.0844017	Medium	MirAncesTar|miRDB|Mirza-G|RNAhybrid
SCN4A	P35499	0.0844003	Medium	BiTargeting|MirAncesTar|miRDB|Mirza-G
CNTN3	Q9P232	0.0843253	Medium	MirAncesTar|miRDB|Mirza-G
DGAT2	Q96PD7	0.0842859	Medium	BiTargeting|MirAncesTar|miRDB|Mirza-G|RNAhybrid
AMOT	Q4VCS5	0.0842219	Medium	BiTargeting|MirAncesTar|miRDB|Mirza-G|RNAhybrid
PDE8B	O95263	0.0842028	Medium	BiTargeting|MirAncesTar|miRDB|Mirza-G|RNAhybrid
ADCY1	Q08828	0.0841843	Medium	MirAncesTar|miRDB|RNAhybrid
AFDN	P55196	0.0840418	Medium	BiTargeting|MirAncesTar|miRDB|Mirza-G|RNAhybrid
WBP2	Q969T9	0.0840187	Medium	BiTargeting|MirAncesTar|miRDB|Mirza-G|RNAhybrid
CHN2	P52757	0.0839883	Medium	MirAncesTar|miRDB|Mirza-G|RNAhybrid
PCDHGA7	Q9Y5G6	0.0839753	Medium	BiTargeting|MirAncesTar|miRDB|Mirza-G|RNAhybrid
STK16	O75716	0.0839559	Medium	BiTargeting|MirAncesTar|miRDB|Mirza-G|RNAhybrid
TUFM	P49411	0.0839339	Medium	MirAncesTar|miRDB|Mirza-G|RNAhybrid
BTBD3	Q9Y2F9	0.0837608	Medium	BiTargeting|MirAncesTar|miRDB|Mirza-G|RNAhybrid
MVB12B	Q9H7P6	0.0837278	Medium	MirAncesTar|miRDB|Mirza-G|RNAhybrid
SPATS2L	Q9NUQ6	0.0835989	Medium	BiTargeting|MirAncesTar|miRDB|Mirza-G|RNAhybrid
TMEM170B	Q5T4T1	0.0835883	Medium	BiTargeting|MirAncesTar|miRDB|Mirza-G
FKBP1A	P62942	0.0834711	Medium	BiTargeting|MirAncesTar|miRDB|Mirza-G|RNAhybrid
CLCN6	P51797	0.0833505	Medium	MirAncesTar|miRDB|Mirza-G|RNA22
TMEM39A	Q9NV64	0.0833431	Medium	BiTargeting|MirAncesTar|miRDB|Mirza-G
EXOG	Q9Y2C4	0.0832484	Medium	MirAncesTar|miRDB|Mirza-G|RNAhybrid
SP2	Q02086	0.0832236	Medium	BiTargeting|MirAncesTar|miRDB|Mirza-G|RNAhybrid
ALDH3A2	P51648	0.0831798	Medium	MirAncesTar|miRDB|Mirza-G|RNAhybrid
PCDH11Y	Q9BZA8	0.0831145	Medium	MirAncesTar|miRDB|Mirza-G|RNAhybrid
TPM3	P06753	0.0830439	Medium	MirAncesTar|miRDB|Mirza-G|RNA22|RNAhybrid
MAPK1	P28482	0.082974	Medium	MirAncesTar|miRDB|Mirza-G
LRCH2	Q5VUJ6	0.0829533	Medium	MirAncesTar|miRDB|Mirza-G
HMGB3	O15347	0.082852	Medium	MirAncesTar|miRDB|Mirza-G|RNAhybrid
FOXP4	Q8IVH2	0.0828266	Medium	MirAncesTar|miRDB|RNAhybrid
TOLLIP	Q9H0E2	0.0828039	Medium	BiTargeting|MirAncesTar|miRDB|RNAhybrid
BLOC1S5	Q8TDH9	0.0827862	Medium	MirAncesTar|miRDB|Mirza-G
QKI	Q96PU8	0.0827341	Medium	MirAncesTar|miRDB|RNAhybrid
SLC37A2	Q8TED4	0.0827336	Medium	MirAncesTar|miRDB|Mirza-G|RNAhybrid
CSMD2	Q7Z408	0.08271	Medium	BiTargeting|MirAncesTar|miRDB|Mirza-G|RNA22|RNAhybrid
ANXA2	P07355	0.0826898	Medium	BiTargeting|MirAncesTar|miRDB|Mirza-G|RNAhybrid
IGSF1	Q8N6C5	0.0826877	Medium	MirAncesTar|miRDB|Mirza-G|RNAhybrid
CNOT1	A5YKK6	0.0826641	Medium	MirAncesTar|miRDB|Mirza-G|RNAhybrid
TRPM8	Q7Z2W7	0.0826436	Medium	MirAncesTar|miRDB|Mirza-G|RNAhybrid
SLC30A3	Q99726	0.0825079	Medium	MirAncesTar|miRDB|Mirza-G
GPI	P06744	0.0824947	Medium	BiTargeting|MirAncesTar|miRDB|Mirza-G|RNAhybrid
NICN1	Q9BSH3	0.0824847	Medium	BiTargeting|MirAncesTar|miRDB|Mirza-G|RNAhybrid
PLCL1	Q15111	0.0823733	Medium	MirAncesTar|miRDB|Mirza-G
TEK	Q02763	0.0823026	Medium	MirAncesTar|miRDB|Mirza-G|RNAhybrid
VAMP4	O75379	0.0821742	Medium	MirAncesTar|miRDB|Mirza-G|RNAhybrid
DNAJB5	O75953	0.0821609	Medium	BiTargeting|MirAncesTar|miRDB|Mirza-G|RNAhybrid
PHF19	Q5T6S3	0.0820939	Medium	BiTargeting|MirAncesTar|miRDB|Mirza-G
MECOM	Q03112	0.0820782	Medium	BiTargeting|MirAncesTar|miRDB|Mirza-G|RNAhybrid
PNMA8B	Q9ULN7	0.0820731	Medium	BiTargeting|MirAncesTar|miRDB|Mirza-G
PRICKLE2	Q7Z3G6	0.0820638	Medium	MirAncesTar|miRDB|Mirza-G|RNAhybrid
RCCD1	A6NED2	0.0820456	Medium	BiTargeting|MirAncesTar|miRDB|Mirza-G|RNAhybrid
TSHZ2	Q9NRE2	0.0820398	Medium	BiTargeting|MirAncesTar|miRDB|Mirza-G|RNAhybrid
MAPK13	O15264	0.0819416	Medium	BiTargeting|MirAncesTar|miRDB|Mirza-G|RNAhybrid
DZIP1	Q86YF9	0.0819239	Medium	MirAncesTar|miRDB|Mirza-G|RNAhybrid
NUP50	Q9UKX7	0.0818157	Medium	MirAncesTar|miRDB|Mirza-G|RNAhybrid
ABCB8	Q9NUT2	0.0818069	Medium	BiTargeting|MirAncesTar|miRDB|Mirza-G|RNAhybrid
MKL2	Q9ULH7	0.0817938	Medium	MirAncesTar|miRDB|Mirza-G|RNAhybrid
BET1L	Q9NYM9	0.0817251	Medium	BiTargeting|MirAncesTar|miRDB|Mirza-G|RNAhybrid
BMP2K	Q9NSY1	0.0816732	Medium	BiTargeting|miRDB|RNAhybrid
RXRA	P19793	0.081657	Medium	MirAncesTar|miRDB|Mirza-G
ATN1	P54259	0.081626	Medium	BiTargeting|MirAncesTar|miRDB|Mirza-G|RNAhybrid
SPINK2	P20155	0.0816128	Medium	MirAncesTar|miRDB|Mirza-G|RNAhybrid
DIRAS1	O95057	0.0816105	Medium	MirAncesTar|miRDB|Mirza-G|RNAhybrid
GLIS3	Q8NEA6	0.0816084	Medium	MirAncesTar|miRDB|Mirza-G|RNAhybrid
MTA3	Q9BTC8	0.0815985	Medium	BiTargeting|MirAncesTar|miRDB|RNAhybrid
TET1	Q8NFU7	0.0814915	Medium	MirAncesTar|miRDB|Mirza-G
INTS6	Q9UL03	0.0814583	Medium	BiTargeting|MirAncesTar|miRDB|Mirza-G|RNAhybrid
ASAP3	Q8TDY4	0.0814111	Medium	BiTargeting|MirAncesTar|miRDB|Mirza-G|RNA22|RNAhybrid
IPO9	Q96P70	0.0812813	Medium	MirAncesTar|miRDB|RNA22
FBXO21	O94952	0.0812769	Medium	MirAncesTar|miRDB|Mirza-G|RNAhybrid
LHX3	Q9UBR4	0.0811295	Medium	BiTargeting|MirAncesTar|miRDB|Mirza-G|RNAhybrid
PI4K2A	Q9BTU6	0.0810625	Medium	BiTargeting|MirAncesTar|miRDB|Mirza-G
BABAM1	Q9NWV8	0.0809329	Medium	BiTargeting|MirAncesTar|miRDB|Mirza-G|RNAhybrid
ZPLD1	Q8TCW7	0.0809043	Medium	MirAncesTar|miRDB|Mirza-G|RNAhybrid
KDELC2	Q7Z4H8	0.0808918	Medium	MirAncesTar|miRDB|RNAhybrid
LMO4	P61968	0.0808873	Medium	MirAncesTar|miRDB|Mirza-G|RNA22|RNAhybrid
HSPA1L	P34931	0.0808289	Medium	MirAncesTar|miRDB|Mirza-G|RNAhybrid
BCL11B	Q9C0K0	0.0808263	Medium	MirAncesTar|miRDB|Mirza-G|RNAhybrid
ANTXR2	P58335	0.0807845	Medium	BiTargeting|MirAncesTar|miRDB|Mirza-G|RNAhybrid
SPATA6	Q9NWH7	0.0807687	Medium	MirAncesTar|miRDB|Mirza-G|RNA22|RNAhybrid
JPT2	Q9H910	0.0807429	Medium	BiTargeting|MirAncesTar|miRDB|Mirza-G|RNAhybrid
CAST	P20810	0.0807413	Medium	MirAncesTar|miRDB|Mirza-G|RNAhybrid
S100PBP	Q96BU1	0.0807222	Medium	MirAncesTar|miRDB|Mirza-G|RNA22|RNAhybrid
MEF2D	Q14814	0.0806634	Medium	BiTargeting|MirAncesTar|miRDB|RNA22|RNAhybrid
PFN2	P35080	0.0806023	Medium	MirAncesTar|miRDB|Mirza-G|RNAhybrid
BNC1	Q01954	0.0805873	Medium	MirAncesTar|miRDB|Mirza-G|RNAhybrid
MPZL1	O95297	0.0805723	Medium	BiTargeting|MirAncesTar|miRDB|RNA22|RNAhybrid
ITGB1	P05556	0.0805714	Medium	MirAncesTar|miRDB|Mirza-G|RNAhybrid
NTN1	O95631	0.0805309	Medium	MirAncesTar|miRDB|Mirza-G|RNAhybrid
WDR37	Q9Y2I8	0.0805111	Medium	MirAncesTar|miRDB|Mirza-G|RNAhybrid
TRA2B	P62995	0.0804187	Medium	MirAncesTar|miRDB|Mirza-G|RNAhybrid
RAB3D	O95716	0.0803135	Medium	MirAncesTar|miRDB|Mirza-G|RNAhybrid
PAX8	Q06710	0.0802861	Medium	BiTargeting|MirAncesTar|miRDB|Mirza-G
SRL	Q86TD4	0.0802253	Medium	BiTargeting|MirAncesTar|miRDB|Mirza-G|RNAhybrid
CAMK2B	Q13554	0.0802163	Medium	BiTargeting|MirAncesTar|miRDB|Mirza-G|RNAhybrid
ABHD4	Q8TB40	0.0801917	Medium	BiTargeting|MirAncesTar|miRDB|Mirza-G|RNAhybrid
MAP3K13	O43283	0.0801884	Medium	MirAncesTar|miRDB|Mirza-G|RNAhybrid
IFT80	Q9P2H3	0.0801214	Medium	MirAncesTar|miRDB|Mirza-G|RNAhybrid
ARFGAP1	Q8N6T3	0.0800976	Medium	BiTargeting|MirAncesTar|miRDB|Mirza-G|RNAhybrid
PLXNA4	Q9HCM2	0.0800975	Medium	MirAncesTar|miRDB|Mirza-G|RNAhybrid
HDLBP	Q00341	0.0800621	Medium	BiTargeting|MirAncesTar|miRDB|RNAhybrid
PIK3CD	O00329	0.0800406	Medium	MirAncesTar|miRDB|Mirza-G|RNA22|RNAhybrid
FAM69C	Q0P6D2	0.0800165	Medium	MirAncesTar|miRDB|Mirza-G|RNAhybrid
MIGA1	Q8NAN2	0.0799696	Medium	MirAncesTar|miRDB|Mirza-G|RNA22
SDC1	P18827	0.0799048	Medium	BiTargeting|MirAncesTar|miRDB|Mirza-G|RNAhybrid
SPG21	Q9NZD8	0.0798704	Medium	BiTargeting|MirAncesTar|miRDB|Mirza-G|RNAhybrid
HCFC1	P51610	0.079849	Medium	MirAncesTar|miRDB|Mirza-G|RNAhybrid
RGS7BP	Q6MZT1	0.0798069	Medium	MirAncesTar|miRDB|Mirza-G
NEO1	Q92859	0.0798059	Medium	BiTargeting|MirAncesTar|miRDB|Mirza-G|RNAhybrid
FAM174B	Q3ZCQ3	0.0797746	Medium	MirAncesTar|miRDB|Mirza-G|RNAhybrid
HIVEP1	P15822	0.0797371	Medium	BiTargeting|MirAncesTar|Mirza-G|RNAhybrid
KCTD7	Q96MP8	0.079724	Medium	MirAncesTar|miRDB|Mirza-G|RNAhybrid
CPLX2	Q6PUV4	0.0797211	Medium	MirAncesTar|miRDB|Mirza-G|RNAhybrid
LASP1	Q14847	0.0796851	Medium	BiTargeting|MirAncesTar|miRDB|Mirza-G|RNAhybrid
2020-03-02	Q9P0N8	0.0796813	Medium	BiTargeting|MirAncesTar|miRDB|Mirza-G|RNAhybrid
PAPD5	Q8NDF8	0.0796532	Medium	BiTargeting|MirAncesTar|miRDB|Mirza-G|RNAhybrid
CYP19A1	P11511	0.0796257	Medium	BiTargeting|MirAncesTar|miRDB|Mirza-G|RNAhybrid
PELI1	Q96FA3	0.0796185	Medium	MirAncesTar|miRDB|Mirza-G
TMEM45B	Q96B21	0.0796149	Medium	BiTargeting|MirAncesTar|miRDB|Mirza-G|RNAhybrid
MRPL19	P49406	0.0795945	Medium	MirAncesTar|miRDB|Mirza-G|RNAhybrid
SET	Q01105	0.0795876	Medium	MirAncesTar|miRDB|Mirza-G|RNAhybrid
SSTR2	P30874	0.0795649	Medium	miRDB|Mirza-G
PLRG1	O43660	0.0795197	Medium	BiTargeting|MirAncesTar|miRDB|Mirza-G|RNAhybrid
ST8SIA5	O15466	0.0795156	Medium	BiTargeting|MirAncesTar|miRDB|Mirza-G|RNAhybrid
NRIP3	Q9NQ35	0.0794947	Medium	BiTargeting|MirAncesTar|miRDB|Mirza-G|RNAhybrid
LRRN2	O75325	0.0794774	Medium	MirAncesTar|miRDB|Mirza-G|RNA22|RNAhybrid
PRRG4	Q9BZD6	0.0794648	Medium	MirAncesTar|miRDB|Mirza-G
ELF3	P78545	0.0794227	Medium	MirAncesTar|miRDB|Mirza-G|RNA22|RNAhybrid
PCDHGA2	Q9Y5H1	0.079347	Medium	BiTargeting|MirAncesTar|miRDB|Mirza-G
WISP1	O95388	0.0793469	Medium	MirAncesTar|miRDB|Mirza-G|RNAhybrid
SSH2	Q76I76	0.0793302	Medium	MirAncesTar|miRDB|RNAhybrid
RMI2	Q96E14	0.0793098	Medium	BiTargeting|MirAncesTar|miRDB|Mirza-G|RNAhybrid
GRWD1	Q9BQ67	0.0792857	Medium	MirAncesTar|miRDB|Mirza-G
JADE2	Q9NQC1	0.0791947	Medium	BiTargeting|MirAncesTar|miRDB|Mirza-G|RNAhybrid
FOXD1	Q16676	0.0791279	Medium	MirAncesTar|miRDB|Mirza-G|RNAhybrid
RBM24	Q9BX46	0.0791191	Medium	MirAncesTar|miRDB|Mirza-G|RNAhybrid
DCC	P43146	0.0790768	Medium	MirAncesTar|miRDB|RNAhybrid
SKI	P12755	0.0789719	Medium	BiTargeting|MirAncesTar|miRDB|Mirza-G|RNA22
KLHL21	Q9UJP4	0.0789615	Medium	BiTargeting|MirAncesTar|miRDB|RNA22|RNAhybrid
ADGRV1	Q8WXG9	0.0789278	Medium	MirAncesTar|miRDB|Mirza-G|RNAhybrid
TANC1	Q9C0D5	0.0789216	Medium	BiTargeting|MirAncesTar|miRDB|Mirza-G
MMS22L	Q6ZRQ5	0.078911	Medium	MirAncesTar|Mirza-G|RNAhybrid
POLDIP3	Q9BY77	0.0788515	Medium	BiTargeting|MirAncesTar|miRDB|Mirza-G|RNAhybrid
COG5	Q9UP83	0.0788256	Medium	BiTargeting|MirAncesTar|miRDB|Mirza-G|RNAhybrid
RERE	Q9P2R6	0.0787936	Medium	BiTargeting|MirAncesTar|miRDB|Mirza-G|RNA22|RNAhybrid
RNF212	Q495C1	0.078748	Medium	MirAncesTar|Mirza-G|RNAhybrid
COTL1	Q14019	0.0786559	Medium	BiTargeting|MirAncesTar|miRDB|Mirza-G|RNAhybrid
TK2	O00142	0.0786456	Medium	BiTargeting|MirAncesTar|miRDB|RNAhybrid
TEX2	Q8IWB9	0.0785838	Medium	BiTargeting|MirAncesTar|miRDB|Mirza-G|RNAhybrid
SLC25A1	P53007	0.0785799	Medium	BiTargeting|MirAncesTar|miRDB|Mirza-G|RNAhybrid
TFCP2L1	Q9NZI6	0.0785548	Medium	MirAncesTar|miRDB|Mirza-G
GIMAP6	Q6P9H5	0.0785498	Medium	BiTargeting|MirAncesTar|miRDB|Mirza-G|RNAhybrid
RRM2	P31350	0.0785103	Medium	BiTargeting|MirAncesTar|miRDB|Mirza-G
CEP63	Q96MT8	0.0785065	Medium	MirAncesTar|Mirza-G|RNAhybrid
ITGAV	P06756	0.0785026	Medium	MirAncesTar|miRDB|Mirza-G|RNAhybrid
CXCL6	P80162	0.0784985	Medium	MirAncesTar|miRDB|Mirza-G|RNAhybrid
SAMD8	Q96LT4	0.0784187	Medium	BiTargeting|MirAncesTar|miRDB|Mirza-G|RNAhybrid
CEP170	Q5SW79	0.078379	Medium	MirAncesTar|miRDB|Mirza-G|RNA22|RNAhybrid
SMG1	Q96Q15	0.0783426	Medium	MirAncesTar|miRDB|RNAhybrid
MAN1A1	P33908	0.0783088	Medium	MirAncesTar|miRDB|Mirza-G
GLG1	Q92896	0.0782965	Medium	MirAncesTar|miRDB|Mirza-G|RNAhybrid
AFF4	Q9UHB7	0.0782905	Medium	MirAncesTar|miRDB|Mirza-G|RNAhybrid
C9orf47	Q6ZRZ4	0.0782313	Medium	BiTargeting|MirAncesTar|miRDB|Mirza-G|RNAhybrid
SLC45A4	Q5BKX6	0.0781461	Medium	BiTargeting|MirAncesTar|RNAhybrid
ITK	Q08881	0.0781005	Medium	MirAncesTar|miRDB|Mirza-G|RNAhybrid
TPD52	P55327	0.0780816	Medium	BiTargeting|MirAncesTar|miRDB|Mirza-G|RNAhybrid
PI15	O43692	0.0780615	Medium	MirAncesTar|miRDB|Mirza-G|RNAhybrid
C8orf46	Q8TAG6	0.0780375	Medium	MirAncesTar|miRDB|Mirza-G|RNAhybrid
RAB14	P61106	0.077994	Medium	MirAncesTar|miRDB|Mirza-G
ACVR2B	Q13705	0.07799	Medium	MirAncesTar|miRDB|Mirza-G
FOXI2	Q6ZQN5	0.0779777	Medium	BiTargeting|MirAncesTar|miRDB|Mirza-G
RASGRP1	O95267	0.0779519	Medium	MirAncesTar|miRDB|Mirza-G|RNAhybrid
VASH1	Q7L8A9	0.0779345	Medium	MirAncesTar|miRDB|Mirza-G|RNAhybrid
ABCC6	O95255	0.0779271	Medium	BiTargeting|MirAncesTar|miRDB|Mirza-G|RNAhybrid
ROCK2	O75116	0.077812	Medium	MirAncesTar|miRDB|Mirza-G|RNAhybrid
KSR2	Q6VAB6	0.0777596	Medium	BiTargeting|MirAncesTar|miRDB|Mirza-G
ZDHHC18	Q9NUE0	0.0777017	Medium	BiTargeting|MirAncesTar|miRDB|Mirza-G|RNAhybrid
SMG7	Q92540	0.0776228	Medium	BiTargeting|MirAncesTar|miRDB|Mirza-G|RNAhybrid
SORT1	Q99523	0.0775645	Medium	BiTargeting|MirAncesTar|miRDB|Mirza-G|RNA22
FBXL20	Q96IG2	0.0774693	Medium	BiTargeting|MirAncesTar|miRDB|Mirza-G|RNAhybrid
SEMA4G	Q9NTN9	0.0774532	Medium	BiTargeting|MirAncesTar|miRDB|Mirza-G|RNAhybrid
SYNGR1	O43759	0.0774446	Medium	MirAncesTar|miRDB|Mirza-G|RNAhybrid
TMSB15B	P0CG35	0.0773894	Medium	MirAncesTar|miRDB|Mirza-G|RNAhybrid
MLLT6	P55198	0.0773464	Medium	BiTargeting|MirAncesTar|RNAhybrid
CNTD1	Q8N815	0.0773193	Medium	MirAncesTar|miRDB|Mirza-G|RNAhybrid
FOXI1	Q12951	0.0771867	Medium	BiTargeting|MirAncesTar|miRDB|Mirza-G|RNAhybrid
POFUT2	Q9Y2G5	0.0771665	Medium	MirAncesTar|miRDB|RNAhybrid
FAF2	Q96CS3	0.0771194	Medium	MirAncesTar|miRDB|Mirza-G
GSTM3	P21266	0.0770975	Medium	MirAncesTar|miRDB|Mirza-G|RNA22|RNAhybrid
CLMN	Q96JQ2	0.0770913	Medium	MirAncesTar|miRDB|Mirza-G|RNAhybrid
ZNF780B	Q9Y6R6	0.0770908	Medium	BiTargeting|MirAncesTar|miRDB|Mirza-G|RNAhybrid
ZNF500	O60304	0.0770592	Medium	BiTargeting|MirAncesTar|miRDB|Mirza-G|RNAhybrid
TRIP11	Q15643	0.0770355	Medium	MirAncesTar|miRDB|Mirza-G|RNAhybrid
OTULIN	Q96BN8	0.076985	Medium	MirAncesTar|miRDB|Mirza-G|RNAhybrid
PLEKHA5	Q9HAU0	0.0769199	Medium	MirAncesTar|miRDB|Mirza-G|RNAhybrid
ERMP1	Q7Z2K6	0.0769037	Medium	MirAncesTar|miRDB|Mirza-G
RABL3	Q5HYI8	0.0768841	Medium	MirAncesTar|miRDB|Mirza-G|RNAhybrid
FNBP1	Q96RU3	0.0768785	Medium	BiTargeting|MirAncesTar|miRDB|Mirza-G|RNAhybrid
EAF1	Q96JC9	0.076873	Medium	MirAncesTar|miRDB|Mirza-G|RNAhybrid
B3GNT5	Q9BYG0	0.0767746	Medium	MirAncesTar|miRDB|Mirza-G|RNAhybrid
ATF7IP2	Q5U623	0.0767705	Medium	MirAncesTar|miRDB|Mirza-G|RNAhybrid
IER5L	Q5T953	0.0766561	Medium	BiTargeting|MirAncesTar|miRDB|Mirza-G|RNAhybrid
DSTYK	Q6XUX3	0.0766283	Medium	BiTargeting|MirAncesTar|miRDB|RNA22|RNAhybrid
AHRR	A9YTQ3	0.0766244	Medium	MirAncesTar|miRDB|Mirza-G|RNAhybrid
MAP7D3	Q8IWC1	0.0765419	Medium	MirAncesTar|miRDB|Mirza-G|RNAhybrid
FAM173B	Q6P4H8	0.0765267	Medium	BiTargeting|MirAncesTar|miRDB|Mirza-G|RNAhybrid
APOL4	Q9BPW4	0.0764837	Medium	BiTargeting|MirAncesTar|miRDB|Mirza-G|RNAhybrid
C16orf58	Q96GQ5	0.0764631	Medium	MirAncesTar|miRDB|Mirza-G|RNAhybrid
PAX4	O43316	0.0764285	Medium	BiTargeting|MirAncesTar|miRDB|Mirza-G|RNAhybrid
HOXD8	P13378	0.0764013	Medium	MirAncesTar|miRDB|Mirza-G|RNAhybrid
DCAF17	Q5H9S7	0.0763476	Medium	MirAncesTar|miRDB|Mirza-G|RNAhybrid
MXRA7	P84157	0.0763028	Medium	BiTargeting|MirAncesTar|miRDB|Mirza-G|RNAhybrid
OSBPL1A	Q9BXW6	0.0762576	Medium	BiTargeting|MirAncesTar|miRDB|Mirza-G|RNAhybrid
C14orf132	Q9NPU4	0.0762519	Medium	BiTargeting|MirAncesTar|miRDB|RNAhybrid
MFN2	O95140	0.0761644	Medium	BiTargeting|MirAncesTar|miRDB|Mirza-G|RNA22|RNAhybrid
WARS	P23381	0.0761608	Medium	MirAncesTar|miRDB|Mirza-G|RNAhybrid
KHSRP	Q92945	0.0761565	Medium	BiTargeting|MirAncesTar|miRDB|RNAhybrid
UST	Q9Y2C2	0.0761558	Medium	BiTargeting|MirAncesTar|miRDB|Mirza-G
ADORA1	P30542	0.0760833	Medium	BiTargeting|MirAncesTar|miRDB|RNA22|RNAhybrid
DIRC2	Q96SL1	0.0760498	Medium	MirAncesTar|miRDB|Mirza-G|RNAhybrid
TAL1	P17542	0.0760454	Medium	BiTargeting|MirAncesTar|miRDB|Mirza-G|RNA22
ATP6AP2	O75787	0.0760262	Medium	MirAncesTar|miRDB|Mirza-G|RNAhybrid
MACROD2	A1Z1Q3	0.076019	Medium	MirAncesTar|miRDB|Mirza-G|RNAhybrid
NMU	P48645	0.0759596	Medium	MirAncesTar|miRDB|Mirza-G|RNAhybrid
PARPBP	Q9NWS1	0.0759346	Medium	BiTargeting|MirAncesTar|miRDB|Mirza-G|RNAhybrid
FBXO32	Q969P5	0.0758739	Medium	MirAncesTar|miRDB|Mirza-G|RNAhybrid
AP2A2	O94973	0.0758446	Medium	BiTargeting|MirAncesTar|miRDB|Mirza-G|RNAhybrid
ULK2	Q8IYT8	0.075839	Medium	MirAncesTar|miRDB|Mirza-G|RNAhybrid
NOS1AP	O75052	0.0758243	Medium	BiTargeting|MirAncesTar|miRDB|Mirza-G|RNA22|RNAhybrid
LAMC1	P11047	0.0758129	Medium	MirAncesTar|miRDB|Mirza-G|RNA22
F11R	Q9Y624	0.0757803	Medium	MirAncesTar|miRDB|Mirza-G|RNA22|RNAhybrid
SHC1	P29353	0.075778	Medium	BiTargeting|MirAncesTar|miRDB|Mirza-G|RNA22|RNAhybrid
EFHD2	Q96C19	0.0756872	Medium	MirAncesTar|miRDB|Mirza-G|RNA22|RNAhybrid
CCDC93	Q567U6	0.0756269	Medium	BiTargeting|MirAncesTar|miRDB|Mirza-G|RNAhybrid
WAC	Q9BTA9	0.0755409	Medium	MirAncesTar|miRDB|Mirza-G|RNAhybrid
PEX26	Q7Z412	0.0755059	Medium	BiTargeting|MirAncesTar|miRDB|Mirza-G|RNAhybrid
C1QTNF7	Q9BXJ2	0.0754863	Medium	MirAncesTar|miRDB|Mirza-G|RNAhybrid
GNG12	Q9UBI6	0.0754676	Medium	MirAncesTar|miRDB|Mirza-G|RNA22
CCDC85C	A6NKD9	0.0754533	Medium	BiTargeting|MirAncesTar|miRDB|Mirza-G|RNAhybrid
USP40	Q9NVE5	0.0754525	Medium	BiTargeting|MirAncesTar|miRDB|Mirza-G|RNAhybrid
TMEM132D	Q14C87	0.0754147	Medium	MirAncesTar|miRDB|Mirza-G
LRRC19	Q9H756	0.0753658	Medium	BiTargeting|MirAncesTar|Mirza-G
UBXN7	O94888	0.0753376	Medium	MirAncesTar|miRDB|Mirza-G|RNAhybrid
PKD2	Q13563	0.075321	Medium	MirAncesTar|miRDB|Mirza-G|RNAhybrid
USB1	Q9BQ65	0.0753025	Medium	BiTargeting|MirAncesTar|miRDB|Mirza-G|RNAhybrid
TMEM81	Q6P7N7	0.0752733	Medium	MirAncesTar|miRDB|Mirza-G|RNA22|RNAhybrid
ZC3H15	Q8WU90	0.0752627	Medium	MirAncesTar|miRDB|Mirza-G|RNAhybrid
LATS2	Q9NRM7	0.0752277	Medium	MirAncesTar|miRDB|Mirza-G|RNAhybrid
PCDHGC4	Q9Y5F7	0.0751834	Medium	MirAncesTar|miRDB|Mirza-G|RNAhybrid
GNAO1	P09471	0.0751632	Medium	MirAncesTar|miRDB|Mirza-G|RNAhybrid
BEND4	Q6ZU67	0.0751323	Medium	MirAncesTar|miRDB|Mirza-G|RNAhybrid
RGMA	Q96B86	0.0750373	Medium	BiTargeting|MirAncesTar|miRDB|Mirza-G|RNAhybrid
SHB	Q15464	0.0750332	Medium	MirAncesTar|miRDB|Mirza-G|RNAhybrid
RAD50	Q92878	0.0750322	Medium	BiTargeting|MirAncesTar|miRDB|Mirza-G|RNAhybrid
SPOCK2	Q92563	0.0749793	Medium	MirAncesTar|miRDB|Mirza-G|RNAhybrid
TEP1	Q99973	0.074958	Medium	MirAncesTar|miRDB|Mirza-G|RNAhybrid
SCGN	O76038	0.0749175	Medium	BiTargeting|MirAncesTar|miRDB|Mirza-G|RNAhybrid
PTPRN	Q16849	0.0748187	Medium	BiTargeting|MirAncesTar|miRDB|Mirza-G|RNAhybrid
SLC9A7	Q96T83	0.0748032	Medium	BiTargeting|MirAncesTar|miRDB|RNAhybrid
LRRC15	Q8TF66	0.0747546	Medium	BiTargeting|MirAncesTar|miRDB|Mirza-G
ZNF566	Q969W8	0.0747103	Medium	MirAncesTar|miRDB|Mirza-G|RNAhybrid
PAX9	P55771	0.0747099	Medium	MirAncesTar|miRDB|Mirza-G|RNAhybrid
DYNLRB1	Q9NP97	0.0746932	Medium	MirAncesTar|miRDB|Mirza-G|RNAhybrid
OTX1	P32242	0.0746599	Medium	MirAncesTar|miRDB|Mirza-G|RNAhybrid
ALDH5A1	P51649	0.074658	Medium	MirAncesTar|miRDB|Mirza-G|RNAhybrid
OTOF	Q9HC10	0.074634	Medium	MirAncesTar|miRDB|Mirza-G|RNAhybrid
NDFIP2	Q9NV92	0.0745604	Medium	MirAncesTar|miRDB|Mirza-G|RNAhybrid
CD99L2	Q8TCZ2	0.074559	Medium	BiTargeting|MirAncesTar|miRDB|Mirza-G|RNAhybrid
SLC12A6	Q9UHW9	0.0745498	Medium	MirAncesTar|miRDB|Mirza-G|RNAhybrid
FOXL2NB	Q6ZUU3	0.0744971	Medium	MirAncesTar|miRDB|Mirza-G|RNAhybrid
MAFG	O15525	0.0744874	Medium	MirAncesTar|miRDB|RNAhybrid
LRRC8B	Q6P9F7	0.0744577	Medium	MirAncesTar|Mirza-G|RNA22|RNAhybrid
TMEM135	Q86UB9	0.0744349	Medium	MirAncesTar|miRDB|Mirza-G|RNAhybrid
NKX2-2	O95096	0.0744133	Medium	MirAncesTar|miRDB|RNAhybrid
UBIAD1	Q9Y5Z9	0.0743891	Medium	MirAncesTar|miRDB|Mirza-G|RNA22|RNAhybrid
ERBIN	Q96RT1	0.0743571	Medium	BiTargeting|MirAncesTar|miRDB|Mirza-G|RNAhybrid
ZKSCAN3	Q9BRR0	0.0743518	Medium	MirAncesTar|miRDB|Mirza-G|RNAhybrid
NECAP1	Q8NC96	0.0743443	Medium	MirAncesTar|miRDB|Mirza-G|RNAhybrid
UBE2G1	P62253	0.0743402	Medium	BiTargeting|MirAncesTar|miRDB|Mirza-G|RNAhybrid
GRAMD1B	Q3KR37	0.0743195	Medium	BiTargeting|MirAncesTar|miRDB|RNAhybrid
TNFRSF9	Q07011	0.0742331	Medium	MirAncesTar|miRDB|Mirza-G|RNA22|RNAhybrid
CANX	P27824	0.0741621	Medium	BiTargeting|MirAncesTar|miRDB|Mirza-G|RNAhybrid
ZFR	Q96KR1	0.0741115	Medium	BiTargeting|MirAncesTar|Mirza-G|RNAhybrid
B3GALT5	Q9Y2C3	0.0740787	Medium	BiTargeting|MirAncesTar|miRDB|Mirza-G|RNAhybrid
DIEXF	Q68CQ4	0.0740743	Medium	MirAncesTar|miRDB|Mirza-G|RNA22
SART3	Q15020	0.074046	Medium	MirAncesTar|miRDB|Mirza-G|RNAhybrid
RDH10	Q8IZV5	0.0739965	Medium	MirAncesTar|miRDB|Mirza-G|RNAhybrid
UMODL1	Q5DID0	0.073981	Medium	MirAncesTar|miRDB|Mirza-G|RNAhybrid
ASB16	Q96NS5	0.0739808	Medium	BiTargeting|MirAncesTar|miRDB|Mirza-G|RNAhybrid
ISY1	Q9ULR0	0.0739423	Medium	BiTargeting|MirAncesTar|miRDB|Mirza-G|RNAhybrid
FEZ2	Q9UHY8	0.0739211	Medium	BiTargeting|MirAncesTar|miRDB|Mirza-G|RNAhybrid
FBXL18	Q96ME1	0.0738901	Medium	MirAncesTar|miRDB|Mirza-G|RNAhybrid
CYP24A1	Q07973	0.0738492	Medium	MirAncesTar|miRDB|Mirza-G|RNAhybrid
XRN1	Q8IZH2	0.0738143	Medium	BiTargeting|MirAncesTar|miRDB|Mirza-G|RNAhybrid
QDPR	P09417	0.0737954	Medium	BiTargeting|MirAncesTar|miRDB|Mirza-G|RNAhybrid
SIPA1L2	Q9P2F8	0.0737123	Medium	MirAncesTar|miRDB|Mirza-G|RNA22|RNAhybrid
ICA1L	Q8NDH6	0.0736413	Medium	MirAncesTar|miRDB|Mirza-G|RNAhybrid
TNNI1	P19237	0.0735314	Medium	MirAncesTar|miRDB|Mirza-G|RNA22|RNAhybrid
PCDHGC5	Q9Y5F6	0.0734944	Medium	MirAncesTar|miRDB|Mirza-G|RNAhybrid
SYN2	Q92777	0.0734862	Medium	BiTargeting|MirAncesTar|miRDB|Mirza-G|RNAhybrid
GRSF1	Q12849	0.0734326	Medium	MirAncesTar|miRDB|Mirza-G|RNAhybrid
UBE3D	Q7Z6J8	0.0734088	Medium	BiTargeting|MirAncesTar|miRDB|Mirza-G|RNAhybrid
ZNF607	Q96SK3	0.0733599	Medium	MirAncesTar|miRDB|Mirza-G|RNAhybrid
TBC1D2B	Q9UPU7	0.0733385	Medium	BiTargeting|MirAncesTar|miRDB|Mirza-G|RNAhybrid
LIMK1	P53667	0.0733271	Medium	BiTargeting|MirAncesTar|miRDB|Mirza-G|RNAhybrid
PLCB3	Q01970	0.0733188	Medium	MirAncesTar|miRDB|Mirza-G|RNAhybrid
SLC31A1	O15431	0.0732758	Medium	BiTargeting|MirAncesTar|miRDB
CECR2	Q9BXF3	0.0732599	Medium	BiTargeting|MirAncesTar|miRDB|RNAhybrid
DIO2	Q92813	0.0732399	Medium	BiTargeting|MirAncesTar|miRDB|Mirza-G|RNAhybrid
GGA2	Q9UJY4	0.073225	Medium	BiTargeting|MirAncesTar|miRDB|Mirza-G|RNAhybrid
DHX37	Q8IY37	0.0731525	Medium	BiTargeting|MirAncesTar|miRDB|Mirza-G|RNAhybrid
KCMF1	Q9P0J7	0.0731246	Medium	MirAncesTar|miRDB|Mirza-G
CD59	P13987	0.0730359	Medium	MirAncesTar|miRDB|Mirza-G|RNAhybrid
PTGFR	P43088	0.0729643	Medium	MirAncesTar|miRDB|Mirza-G|RNA22
DENND1A	Q8TEH3	0.072959	Medium	MirAncesTar|miRDB|Mirza-G|RNAhybrid
ABCB10	Q9NRK6	0.0729316	Medium	MirAncesTar|miRDB|Mirza-G|RNA22|RNAhybrid
FRY	Q5TBA9	0.0729169	Medium	BiTargeting|MirAncesTar|miRDB|Mirza-G|RNAhybrid
SGCD	Q92629	0.0728981	Medium	BiTargeting|MirAncesTar|miRDB|Mirza-G|RNAhybrid
MBP	P02686	0.0728859	Medium	BiTargeting|MirAncesTar|miRDB|Mirza-G|RNAhybrid
ATP13A3	Q9H7F0	0.0728816	Medium	BiTargeting|MirAncesTar|miRDB|Mirza-G
RIPK4	P57078	0.0728401	Medium	MirAncesTar|miRDB|Mirza-G|RNAhybrid
RFX3	P48380	0.0728308	Medium	BiTargeting|MirAncesTar|miRDB|RNAhybrid
OR51E2	Q9H255	0.0728119	Medium	MirAncesTar|miRDB|Mirza-G|RNAhybrid
PSMD9	O00233	0.0728073	Medium	BiTargeting|MirAncesTar|miRDB|Mirza-G|RNAhybrid
UMPS	P11172	0.0727446	Medium	MirAncesTar|miRDB|Mirza-G|RNAhybrid
TARDBP	Q13148	0.0726992	Medium	MirAncesTar|miRDB|Mirza-G|RNA22|RNAhybrid
PDK3	Q15120	0.0726626	Medium	MirAncesTar|miRDB|Mirza-G|RNAhybrid
ATXN3	P54252	0.0726277	Medium	BiTargeting|MirAncesTar|miRDB|RNAhybrid
SETDB1	Q15047	0.0726203	Medium	MirAncesTar|miRDB|Mirza-G|RNA22|RNAhybrid
CD8A	P01732	0.0726112	Medium	MirAncesTar|miRDB|Mirza-G|RNAhybrid
IGSF3	O75054	0.0725897	Medium	BiTargeting|MirAncesTar|miRDB|Mirza-G|RNA22
PAN2	Q504Q3	0.0725086	Medium	BiTargeting|MirAncesTar|miRDB|Mirza-G|RNAhybrid
NFASC	O94856	0.0725056	Medium	BiTargeting|MirAncesTar|miRDB|RNA22|RNAhybrid
CCNL2	Q96S94	0.0724954	Medium	BiTargeting|MirAncesTar|miRDB|Mirza-G|RNA22|RNAhybrid
TCF4	P15884	0.0724521	Medium	MirAncesTar|miRDB|Mirza-G|RNAhybrid
PLXDC1	Q8IUK5	0.0724064	Medium	BiTargeting|MirAncesTar|Mirza-G|RNAhybrid
MAZ	P56270	0.0723419	Medium	BiTargeting|MirAncesTar|miRDB|Mirza-G|RNAhybrid
DHTKD1	Q96HY7	0.0723358	Medium	MirAncesTar|miRDB|Mirza-G|RNAhybrid
SZRD1	Q7Z422	0.072315	Medium	BiTargeting|MirAncesTar|miRDB|Mirza-G|RNA22|RNAhybrid
APOPT1	Q96IL0	0.0722147	Medium	BiTargeting|MirAncesTar|miRDB|Mirza-G|RNAhybrid
CABIN1	Q9Y6J0	0.072207	Medium	BiTargeting|MirAncesTar|miRDB|Mirza-G|RNAhybrid
DNAJC30	Q96LL9	0.0721947	Medium	BiTargeting|MirAncesTar|miRDB|Mirza-G|RNAhybrid
PRAMEF15	Q5VWM5	0.0721534	Medium	BiTargeting|MirAncesTar|miRDB|Mirza-G|RNAhybrid
KLF5	Q13887	0.0721507	Medium	MirAncesTar|miRDB|RNAhybrid
SPOPL	Q6IQ16	0.0719934	Medium	MirAncesTar|miRDB|Mirza-G|RNAhybrid
KDSR	Q06136	0.0719765	Medium	BiTargeting|MirAncesTar|miRDB|Mirza-G|RNAhybrid
DNAL1	Q4LDG9	0.0719654	Medium	BiTargeting|MirAncesTar|miRDB|Mirza-G|RNAhybrid
R3HDM4	Q96D70	0.0719219	Medium	BiTargeting|MirAncesTar|miRDB|Mirza-G|RNAhybrid
CRAMP1	Q96RY5	0.0719163	Medium	MirAncesTar|miRDB
TMOD2	Q9NZR1	0.0719023	Medium	MirAncesTar|miRDB|Mirza-G|RNAhybrid
ITGA6	P23229	0.0718559	Medium	MirAncesTar|miRDB|Mirza-G|RNAhybrid
SREBF1	P36956	0.0718369	Medium	BiTargeting|MirAncesTar|miRDB|Mirza-G|RNAhybrid
MXRA8	Q9BRK3	0.071831	Medium	BiTargeting|MirAncesTar|miRDB|Mirza-G|RNA22|RNAhybrid
MUL1	Q969V5	0.0718166	Medium	MirAncesTar|miRDB|Mirza-G|RNA22
NFAT5	O94916	0.0718036	Medium	MirAncesTar|miRDB|Mirza-G|RNAhybrid
ACTR1A	P61163	0.0717553	Medium	MirAncesTar|miRDB|Mirza-G|RNAhybrid
SLC25A23	Q9BV35	0.0717398	Medium	MirAncesTar|miRDB|Mirza-G|RNAhybrid
TRIP10	Q15642	0.0717201	Medium	BiTargeting|MirAncesTar|miRDB|Mirza-G|RNAhybrid
RSPO4	Q2I0M5	0.0717147	Medium	MirAncesTar|miRDB|Mirza-G|RNAhybrid
KHK	P50053	0.071709	Medium	MirAncesTar|miRDB|Mirza-G|RNAhybrid
NBPF15	Q8N660	0.071698	Medium	MirAncesTar|miRDB|Mirza-G|RNA22|RNAhybrid
TXLNA	P40222	0.0716406	Medium	BiTargeting|MirAncesTar|miRDB|Mirza-G|RNA22
STK38	Q15208	0.071634	Medium	MirAncesTar|miRDB|Mirza-G
SLC22A5	O76082	0.0716323	Medium	BiTargeting|MirAncesTar|miRDB|Mirza-G|RNAhybrid
TBC1D10B	Q4KMP7	0.0716306	Medium	BiTargeting|MirAncesTar|miRDB|Mirza-G|RNAhybrid
ATP6V1C1	P21283	0.0716097	Medium	BiTargeting|MirAncesTar|miRDB|RNAhybrid
KCTD10	Q9H3F6	0.0715877	Medium	BiTargeting|MirAncesTar|miRDB|Mirza-G|RNAhybrid
SARM1	Q6SZW1	0.071563	Medium	BiTargeting|MirAncesTar|miRDB|Mirza-G|RNAhybrid
PTPN14	Q15678	0.0715108	Medium	BiTargeting|MirAncesTar|miRDB|RNA22
CBLN1	P23435	0.071442	Medium	MirAncesTar|miRDB|Mirza-G|RNAhybrid
ZNF805	Q5CZA5	0.0714371	Medium	MirAncesTar|miRDB|Mirza-G|RNAhybrid
NEIL2	Q969S2	0.0714203	Medium	BiTargeting|MirAncesTar|miRDB|Mirza-G|RNAhybrid
ZSCAN31	Q96LW9	0.0714034	Medium	BiTargeting|MirAncesTar|miRDB|Mirza-G|RNAhybrid
CC2D1B	Q5T0F9	0.0713858	Medium	BiTargeting|MirAncesTar|miRDB|RNA22|RNAhybrid
MYLK4	Q86YV6	0.0713823	Medium	MirAncesTar|miRDB|Mirza-G
HLA-E	P13747	0.0713739	Medium	BiTargeting|MirAncesTar|miRDB|Mirza-G|RNAhybrid
SBNO1	A3KN83	0.0713618	Medium	BiTargeting|MirAncesTar|miRDB
PROSER2	Q86WR7	0.0713291	Medium	MirAncesTar|miRDB|Mirza-G|RNAhybrid
SHE	Q5VZ18	0.0713106	Medium	BiTargeting|MirAncesTar|miRDB|Mirza-G|RNA22|RNAhybrid
GSE1	Q14687	0.0712531	Medium	BiTargeting|MirAncesTar|miRDB|Mirza-G|RNAhybrid
GCNT2	Q8N0V5	0.0712228	Medium	MirAncesTar|miRDB|Mirza-G|RNAhybrid
RHBDD2	Q6NTF9	0.0711277	Medium	BiTargeting|MirAncesTar|miRDB|Mirza-G|RNAhybrid
SLC6A6	P31641	0.071023	Medium	BiTargeting|MirAncesTar|miRDB|Mirza-G|RNAhybrid
LSS	P48449	0.0710217	Medium	BiTargeting|MirAncesTar|miRDB|Mirza-G|RNAhybrid
FRA10AC1	Q70Z53	0.0710073	Medium	MirAncesTar|miRDB|Mirza-G|RNAhybrid
RAB10	P61026	0.0710072	Medium	MirAncesTar|miRDB|Mirza-G
TVP23A	A6NH52	0.0710052	Medium	BiTargeting|MirAncesTar|Mirza-G|RNAhybrid
C17orf80	Q9BSJ5	0.0709947	Medium	BiTargeting|MirAncesTar|miRDB|Mirza-G|RNAhybrid
PTAFR	P25105	0.0709903	Medium	BiTargeting|MirAncesTar|miRDB|Mirza-G|RNA22
GNG2	P59768	0.0708102	Medium	MirAncesTar|miRDB|Mirza-G|RNAhybrid
FUNDC2	Q9BWH2	0.0708086	Medium	MirAncesTar|miRDB|Mirza-G|RNAhybrid
SLMAP	Q14BN4	0.0707983	Medium	BiTargeting|MirAncesTar|miRDB|Mirza-G|RNAhybrid
ADCY3	O60266	0.0707331	Medium	BiTargeting|MirAncesTar|miRDB|Mirza-G|RNAhybrid
PIM3	Q86V86	0.0706744	Medium	MirAncesTar|miRDB|Mirza-G|RNAhybrid
TMEM50A	O95807	0.0706593	Medium	BiTargeting|MirAncesTar|miRDB|Mirza-G|RNA22|RNAhybrid
ZNF462	Q96JM2	0.0706374	Medium	MirAncesTar|Mirza-G|RNAhybrid
TANGO2	Q6ICL3	0.0706201	Medium	MirAncesTar|miRDB|Mirza-G|RNAhybrid
CSMD1	Q96PZ7	0.0706056	Medium	BiTargeting|MirAncesTar|miRDB|Mirza-G|RNAhybrid
CACNB2	Q08289	0.0705638	Medium	MirAncesTar|miRDB|Mirza-G|RNAhybrid
PPEF2	O14830	0.070546	Medium	MirAncesTar|miRDB|Mirza-G
HSF5	Q4G112	0.0704913	Medium	MirAncesTar|miRDB|Mirza-G|RNAhybrid
EDEM3	Q9BZQ6	0.0704668	Medium	MirAncesTar|miRDB|Mirza-G|RNA22|RNAhybrid
TRH	P20396	0.0704573	Medium	BiTargeting|MirAncesTar|miRDB|RNAhybrid
ATXN1L	P0C7T5	0.0704449	Medium	BiTargeting|MirAncesTar|miRDB|Mirza-G
MSRB2	Q9Y3D2	0.0703853	Medium	MirAncesTar|miRDB|Mirza-G|RNAhybrid
FSD2	A1L4K1	0.0703777	Medium	MirAncesTar|miRDB|RNAhybrid
SOAT1	P35610	0.0703167	Medium	BiTargeting|MirAncesTar|miRDB|RNA22
GNA12	Q03113	0.0703028	Medium	BiTargeting|MirAncesTar|miRDB|Mirza-G
PALM2-AKAP2		0.0702665	Medium	MirAncesTar|miRDB|RNAhybrid
OCLM	Q9Y5M6	0.0702015	Medium	BiTargeting|MirAncesTar|miRDB|Mirza-G|RNAhybrid
RUBCN	Q92622	0.0701566	Medium	MirAncesTar|miRDB|Mirza-G|RNAhybrid
IQCE	Q6IPM2	0.0701482	Medium	BiTargeting|MirAncesTar|miRDB|RNAhybrid
RALGPS1	Q5JS13	0.0701471	Medium	BiTargeting|MirAncesTar|miRDB|Mirza-G|RNAhybrid
RBM23	Q86U06	0.0700716	Medium	MirAncesTar|miRDB|Mirza-G|RNAhybrid
SMAD5	Q99717	0.0700335	Medium	BiTargeting|MirAncesTar|miRDB|RNAhybrid
GBP4	Q96PP9	0.0700073	Medium	MirAncesTar|miRDB|Mirza-G|RNA22
ECE2	O60344	0.0699913	Medium	BiTargeting|MirAncesTar|miRDB|Mirza-G|RNAhybrid
PPARA	Q07869	0.0699575	Medium	BiTargeting|MirAncesTar|miRDB|RNAhybrid
CDH3	P22223	0.069948	Medium	BiTargeting|MirAncesTar|miRDB|Mirza-G|RNAhybrid
RPL28	P46779	0.0699327	Medium	BiTargeting|MirAncesTar|miRDB|Mirza-G|RNAhybrid
OPRM1	P35372	0.0699292	Medium	MirAncesTar|miRDB|RNAhybrid
PKM	P14618	0.0698848	Medium	BiTargeting|MirAncesTar|miRDB|Mirza-G|RNAhybrid
RUFY3	Q7L099	0.069882	Medium	BiTargeting|MirAncesTar|Mirza-G|RNAhybrid
KCNAB2	Q13303	0.0698745	Medium	BiTargeting|MirAncesTar|miRDB|RNA22|RNAhybrid
KCNH1	O95259	0.0698679	Medium	MirAncesTar|miRDB|RNA22
LUC7L	Q9NQ29	0.0697815	Medium	MirAncesTar|miRDB|Mirza-G|RNAhybrid
IL3RA	P26951	0.0697547	Medium	BiTargeting|MirAncesTar|miRDB|Mirza-G|RNAhybrid
STARD8	Q92502	0.0696465	Medium	BiTargeting|MirAncesTar|miRDB|RNAhybrid
MAPK4	P31152	0.0696452	Medium	BiTargeting|MirAncesTar|miRDB|Mirza-G|RNAhybrid
TKFC	Q3LXA3	0.0695581	Medium	BiTargeting|MirAncesTar|miRDB|Mirza-G|RNAhybrid
C14orf180	Q8N912	0.06955	Medium	BiTargeting|MirAncesTar|miRDB|Mirza-G|RNAhybrid
SERF2	P84101	0.0695429	Medium	BiTargeting|MirAncesTar|miRDB|Mirza-G|RNAhybrid
ARHGEF4	Q9NR80	0.06948	Medium	BiTargeting|MirAncesTar|miRDB|RNAhybrid
CEP85L	Q5SZL2	0.0694786	Medium	BiTargeting|MirAncesTar|miRDB|Mirza-G|RNAhybrid
LY6G6C	O95867	0.0694697	Medium	BiTargeting|MirAncesTar|miRDB|Mirza-G|RNAhybrid
FKBP4	Q02790	0.06945	Medium	MirAncesTar|miRDB|Mirza-G|RNAhybrid
NEURL1B	A8MQ27	0.0694358	Medium	MirAncesTar|miRDB|Mirza-G
ARHGAP17	Q68EM7	0.0694006	Medium	BiTargeting|MirAncesTar|Mirza-G|RNAhybrid
LDLR	P01130	0.0693564	Medium	MirAncesTar|miRDB|Mirza-G|RNAhybrid
ZNRF1	Q8ND25	0.0693452	Medium	MirAncesTar|miRDB|Mirza-G|RNAhybrid
PSMA2	P25787	0.0693377	Medium	BiTargeting|MirAncesTar|miRDB|Mirza-G|RNAhybrid
SESTD1	Q86VW0	0.0693342	Medium	MirAncesTar|miRDB|Mirza-G|RNAhybrid
ZNF124	Q15973	0.0692812	Medium	MirAncesTar|miRDB|RNA22|RNAhybrid
LRP2	P98164	0.0692748	Medium	MirAncesTar|miRDB|Mirza-G|RNAhybrid
SP6	Q3SY56	0.0692632	Medium	MirAncesTar|miRDB|Mirza-G
LMO3	Q8TAP4	0.0692247	Medium	MirAncesTar|miRDB|Mirza-G|RNAhybrid
CNDP2	Q96KP4	0.0692151	Medium	BiTargeting|MirAncesTar|miRDB|Mirza-G|RNAhybrid
PARD6G	Q9BYG4	0.0691606	Medium	MirAncesTar|miRDB|Mirza-G|RNAhybrid
STON2	Q8WXE9	0.0691492	Medium	MirAncesTar|miRDB|RNAhybrid
UQCC1	Q9NVA1	0.069134	Medium	MirAncesTar|miRDB|Mirza-G|RNAhybrid
SLC19A3	Q9BZV2	0.0691092	Medium	BiTargeting|MirAncesTar|miRDB|Mirza-G|RNAhybrid
PLXDC2	Q6UX71	0.0691002	Medium	BiTargeting|MirAncesTar|miRDB
SVBP	Q8N300	0.0690849	Medium	MirAncesTar|miRDB|Mirza-G|RNA22|RNAhybrid
MED13L	Q71F56	0.0690812	Medium	MirAncesTar|miRDB|Mirza-G|RNAhybrid
HTR4	Q13639	0.0690488	Medium	MirAncesTar|miRDB|Mirza-G|RNAhybrid
XKR5	Q6UX68	0.0690315	Medium	MirAncesTar|miRDB|Mirza-G
FBXO10	Q9UK96	0.0690105	Medium	BiTargeting|MirAncesTar|miRDB|Mirza-G|RNAhybrid
KDELR2	P33947	0.06901	Medium	MirAncesTar|miRDB|Mirza-G|RNAhybrid
TICRR	Q7Z2Z1	0.0689852	Medium	BiTargeting|MirAncesTar|miRDB|Mirza-G|RNAhybrid
CHAC1	Q9BUX1	0.0689803	Medium	BiTargeting|MirAncesTar|miRDB|Mirza-G|RNAhybrid
OLFM1	Q99784	0.0689747	Medium	BiTargeting|MirAncesTar|miRDB|Mirza-G|RNAhybrid
MAP3K7CL	P57077	0.0689508	Medium	BiTargeting|MirAncesTar|miRDB|Mirza-G|RNAhybrid
ALDH7A1	P49419	0.0689401	Medium	BiTargeting|MirAncesTar|miRDB|Mirza-G|RNAhybrid
SELE	P16581	0.0689161	Medium	MirAncesTar|miRDB|Mirza-G|RNA22|RNAhybrid
PIWIL2	Q8TC59	0.0689049	Medium	BiTargeting|MirAncesTar|miRDB|Mirza-G|RNAhybrid
WWC2	Q6AWC2	0.0688908	Medium	BiTargeting|MirAncesTar|miRDB|Mirza-G|RNAhybrid
NADK2	Q4G0N4	0.0688758	Medium	MirAncesTar|miRDB|Mirza-G|RNAhybrid
PCDHGA3	Q9Y5H0	0.0688753	Medium	MirAncesTar|miRDB|Mirza-G
ADPGK	Q9BRR6	0.0688633	Medium	MirAncesTar|miRDB|Mirza-G|RNAhybrid
NECAP2	Q9NVZ3	0.0688369	Medium	BiTargeting|MirAncesTar|miRDB|Mirza-G|RNA22|RNAhybrid
RIMS3	Q9UJD0	0.0688336	Medium	MirAncesTar|miRDB|Mirza-G|RNA22|RNAhybrid
LARP4B	Q92615	0.0688286	Medium	BiTargeting|MirAncesTar|miRDB|RNAhybrid
CNTNAP3B	Q96NU0	0.0687814	Medium	BiTargeting|MirAncesTar|miRDB|Mirza-G|RNAhybrid
IFFO2	Q5TF58	0.068745	Medium	BiTargeting|MirAncesTar|miRDB|RNA22|RNAhybrid
MAATS1	Q7Z4T9	0.0687384	Medium	BiTargeting|MirAncesTar|miRDB|Mirza-G|RNAhybrid
MKNK1	Q9BUB5	0.0686906	Medium	BiTargeting|MirAncesTar|miRDB|Mirza-G|RNAhybrid
MSRA	Q9UJ68	0.0686805	Medium	BiTargeting|MirAncesTar|miRDB|Mirza-G|RNAhybrid
ZNF618	Q5T7W0	0.0686589	Medium	BiTargeting|MirAncesTar|miRDB|Mirza-G
IL6R	P08887	0.0686033	Medium	BiTargeting|MirAncesTar|miRDB|Mirza-G|RNA22
FBXL7	Q9UJT9	0.0684747	Medium	MirAncesTar|miRDB|Mirza-G|RNAhybrid
NWD1	Q149M9	0.0684732	Medium	BiTargeting|MirAncesTar|miRDB|Mirza-G|RNAhybrid
NREP	Q16612	0.0684535	Medium	BiTargeting|MirAncesTar|Mirza-G|RNAhybrid
BMP3	P12645	0.0684364	Medium	MirAncesTar|miRDB|Mirza-G
XPNPEP3	Q9NQH7	0.0684175	Medium	MirAncesTar|miRDB|Mirza-G
TIMM50	Q3ZCQ8	0.0683803	Medium	BiTargeting|MirAncesTar|miRDB|Mirza-G|RNAhybrid
NOL4L	Q96MY1	0.0682957	Medium	MirAncesTar|miRDB|Mirza-G|RNAhybrid
CHD6	Q8TD26	0.0682884	Medium	MirAncesTar|miRDB|Mirza-G|RNAhybrid
RUSC1	Q9BVN2	0.0682611	Medium	BiTargeting|MirAncesTar|miRDB|Mirza-G|RNA22|RNAhybrid
SRA1	Q9HD15	0.0682181	Medium	MirAncesTar|miRDB|Mirza-G|RNAhybrid
CAVIN3	Q969G5	0.0681994	Medium	MirAncesTar|miRDB|Mirza-G|RNAhybrid
DERL3	Q96Q80	0.0681744	Medium	BiTargeting|MirAncesTar|miRDB|RNAhybrid
KIAA1468	Q9P260	0.0681683	Medium	MirAncesTar|miRDB|Mirza-G|RNAhybrid
C17orf51	A8MQB3	0.0680511	Medium	BiTargeting|MirAncesTar|miRDB|RNAhybrid
CSTF3	Q12996	0.0680196	Medium	MirAncesTar|miRDB|Mirza-G|RNAhybrid
HUNK	P57058	0.0679873	Medium	MirAncesTar|miRDB|Mirza-G|RNAhybrid
IPCEF1	Q8WWN9	0.0679698	Medium	MirAncesTar|miRDB|Mirza-G|RNAhybrid
SYNPO2L	Q9H987	0.0679539	Medium	MirAncesTar|miRDB|Mirza-G|RNAhybrid
DTX4	Q9Y2E6	0.0679518	Medium	MirAncesTar|miRDB|Mirza-G
ZNF28	P17035	0.0679351	Medium	MirAncesTar|miRDB|Mirza-G|RNAhybrid
ZDBF2	Q9HCK1	0.0679349	Medium	BiTargeting|MirAncesTar|miRDB|Mirza-G
SLC23A3	Q6PIS1	0.0678698	Medium	BiTargeting|MirAncesTar|miRDB|Mirza-G|RNAhybrid
GRAMD2B	Q96HH9	0.0678617	Medium	MirAncesTar|miRDB|Mirza-G|RNAhybrid
SLC2A1	P11166	0.0678581	Medium	BiTargeting|MirAncesTar|miRDB|Mirza-G|RNA22|RNAhybrid
STK35	Q8TDR2	0.0678199	Medium	BiTargeting|MirAncesTar|miRDB|Mirza-G
DENND1B	Q6P3S1	0.0677752	Medium	MirAncesTar|Mirza-G|RNA22|RNAhybrid
DGKI	O75912	0.0677522	Medium	BiTargeting|MirAncesTar|miRDB|Mirza-G|RNAhybrid
ATXN1	P54253	0.0677504	Medium	BiTargeting|MirAncesTar|miRDB|Mirza-G
SYNPO	Q8N3V7	0.0677434	Medium	MirAncesTar|miRDB|Mirza-G
TMEM59L	Q9UK28	0.0677325	Medium	MirAncesTar|miRDB|Mirza-G|RNAhybrid
CDHR1	Q96JP9	0.0677303	Medium	BiTargeting|MirAncesTar|miRDB|RNAhybrid
OCLN	Q16625	0.0677161	Medium	MirAncesTar|miRDB|Mirza-G|RNAhybrid
CASP9	P55211	0.0677069	Medium	BiTargeting|MirAncesTar|miRDB|Mirza-G|RNA22|RNAhybrid
CHRNA4	P43681	0.0677014	Medium	BiTargeting|MirAncesTar|miRDB|Mirza-G|RNAhybrid
C5orf49	A4QMS7	0.0676628	Medium	BiTargeting|MirAncesTar|miRDB|Mirza-G|RNAhybrid
IPO7	O95373	0.0676434	Medium	MirAncesTar|miRDB|Mirza-G|RNAhybrid
CRBN	Q96SW2	0.067619	Medium	MirAncesTar|miRDB|Mirza-G|RNAhybrid
PRKACA	P17612	0.0675739	Medium	MirAncesTar|miRDB|Mirza-G|RNAhybrid
C17orf102	A2RUQ5	0.0675398	Medium	MirAncesTar|miRDB|Mirza-G
EIF2AK3	Q9NZJ5	0.0675364	Medium	BiTargeting|MirAncesTar|miRDB|Mirza-G|RNAhybrid
FBXO44	Q9H4M3	0.0674715	Medium	MirAncesTar|miRDB|Mirza-G|RNA22|RNAhybrid
CRHR2	Q13324	0.0674481	Medium	BiTargeting|MirAncesTar|miRDB|RNAhybrid
PRAMEF5	Q5TYX0	0.0674471	Medium	BiTargeting|MirAncesTar|miRDB|Mirza-G|RNAhybrid
PDGFRB	P09619	0.0674237	Medium	MirAncesTar|miRDB|Mirza-G|RNAhybrid
HERC3	Q15034	0.0674215	Medium	MirAncesTar|miRDB|Mirza-G|RNAhybrid
B3GNT3	Q9Y2A9	0.067396	Medium	MirAncesTar|miRDB|Mirza-G|RNAhybrid
FGFR4	P22455	0.0673451	Medium	BiTargeting|MirAncesTar|miRDB|Mirza-G|RNAhybrid
UNC13A	Q9UPW8	0.0673432	Medium	BiTargeting|MirAncesTar|miRDB|Mirza-G|RNAhybrid
CCDC144A	A2RUR9	0.0673418	Medium	BiTargeting|MirAncesTar|miRDB|Mirza-G|RNAhybrid
FAM168A	Q92567	0.0673344	Medium	MirAncesTar|miRDB|RNAhybrid
TSPAN11	A1L157	0.0673298	Medium	MirAncesTar|miRDB|Mirza-G|RNAhybrid
IQSEC1	Q6DN90	0.0672936	Medium	MirAncesTar|miRDB|Mirza-G|RNAhybrid
PCDH11X	Q9BZA7	0.0672858	Medium	MirAncesTar|miRDB|Mirza-G|RNAhybrid
VAMP2	P63027	0.0672509	Medium	MirAncesTar|miRDB|Mirza-G|RNAhybrid
POU6F1	Q14863	0.0672432	Medium	BiTargeting|MirAncesTar|miRDB|RNAhybrid
PPM1D	O15297	0.067177	Medium	MirAncesTar|miRDB|Mirza-G|RNAhybrid
KIAA1549	Q9HCM3	0.0671693	Medium	MirAncesTar|miRDB
EXD1	Q8NHP7	0.067148	Medium	BiTargeting|MirAncesTar|miRDB|Mirza-G
DIDO1	Q9BTC0	0.0671343	Medium	BiTargeting|MirAncesTar|miRDB|Mirza-G|RNAhybrid
AGPAT3	Q9NRZ7	0.0670783	Medium	MirAncesTar|miRDB|Mirza-G|RNAhybrid
PRKACB	P22694	0.0670519	Medium	MirAncesTar|miRDB|Mirza-G|RNA22|RNAhybrid
HSPA9	P38646	0.0670239	Medium	MirAncesTar|miRDB|Mirza-G|RNAhybrid
USP5	P45974	0.067019	Medium	BiTargeting|MirAncesTar|miRDB|Mirza-G|RNAhybrid
VANGL1	Q8TAA9	0.0669914	Medium	MirAncesTar|miRDB|RNA22|RNAhybrid
ADAT2	Q7Z6V5	0.0669707	Medium	BiTargeting|MirAncesTar|miRDB
ACAD9	Q9H845	0.0669706	Medium	BiTargeting|MirAncesTar|miRDB|Mirza-G|RNAhybrid
MAPT	P10636	0.0669668	Medium	BiTargeting|MirAncesTar|miRDB|RNAhybrid
RAB11FIP4	Q86YS3	0.0669413	Medium	BiTargeting|MirAncesTar|miRDB|RNAhybrid
TMEM18	Q96B42	0.0669255	Medium	BiTargeting|MirAncesTar|miRDB|Mirza-G|RNAhybrid
TOM1L2	Q6ZVM7	0.0669248	Medium	BiTargeting|MirAncesTar|miRDB|RNAhybrid
RASAL1	O95294	0.0668942	Medium	MirAncesTar|miRDB|Mirza-G|RNAhybrid
CYCS	P99999	0.0668897	Medium	MirAncesTar|miRDB|Mirza-G|RNAhybrid
RTKN2	Q8IZC4	0.0668438	Medium	MirAncesTar|miRDB|Mirza-G|RNAhybrid
ZBTB20	Q9HC78	0.0668416	Medium	MirAncesTar|RNAhybrid
NR6A1	Q15406	0.0668252	Medium	BiTargeting|MirAncesTar|miRDB|RNAhybrid
CNTNAP4	Q9C0A0	0.0667431	Medium	BiTargeting|MirAncesTar|miRDB|Mirza-G|RNAhybrid
NPY2R	P49146	0.0666764	Medium	BiTargeting|MirAncesTar|miRDB|Mirza-G|RNAhybrid
KRT74	Q7RTS7	0.0666742	Medium	BiTargeting|MirAncesTar|miRDB|Mirza-G|RNAhybrid
FOSB	P53539	0.0666677	Medium	MirAncesTar|miRDB|Mirza-G|RNAhybrid
CDC42BPB	Q9Y5S2	0.0665746	Medium	MirAncesTar|miRDB|Mirza-G|RNAhybrid
MC1R	Q01726	0.0665665	Medium	BiTargeting|MirAncesTar|miRDB|Mirza-G|RNAhybrid
FTO	Q9C0B1	0.0665543	Medium	BiTargeting|MirAncesTar|miRDB|Mirza-G|RNAhybrid
ANKRD50	Q9ULJ7	0.0665373	Medium	MirAncesTar|miRDB|Mirza-G|RNAhybrid
PTPA	Q15257	0.0665333	Medium	BiTargeting|MirAncesTar|miRDB|RNAhybrid
NSD2	O96028	0.0665311	Medium	MirAncesTar|Mirza-G|RNAhybrid
STAM	Q92783	0.0664768	Medium	MirAncesTar|miRDB|Mirza-G|RNAhybrid
AHCYL2	Q96HN2	0.0664125	Medium	BiTargeting|MirAncesTar|miRDB|Mirza-G|RNAhybrid
CEP135	Q66GS9	0.0664029	Medium	MirAncesTar|miRDB|Mirza-G|RNAhybrid
RPH3AL	Q9UNE2	0.0662593	Medium	MirAncesTar|miRDB|Mirza-G|RNAhybrid
VGLL1	Q99990	0.066227	Medium	BiTargeting|MirAncesTar|miRDB|Mirza-G|RNAhybrid
ZBTB43	O43298	0.0662216	Medium	MirAncesTar|miRDB|Mirza-G
STK26	Q9P289	0.0662179	Medium	MirAncesTar|miRDB|Mirza-G|RNAhybrid
C20orf203	Q8NBC4	0.0662114	Medium	MirAncesTar|miRDB|Mirza-G
FAXC	Q5TGI0	0.066194	Medium	BiTargeting|MirAncesTar|miRDB|RNAhybrid
ISG20L2	Q9H9L3	0.0661828	Medium	BiTargeting|MirAncesTar|miRDB|Mirza-G|RNAhybrid
EIF1AD	Q8N9N8	0.0661676	Medium	MirAncesTar|miRDB|Mirza-G|RNAhybrid
SLC15A1	P46059	0.0661622	Medium	MirAncesTar|miRDB|Mirza-G|RNAhybrid
PITPNC1	Q9UKF7	0.0661584	Medium	MirAncesTar|miRDB|RNAhybrid
NT5DC1	Q5TFE4	0.0661412	Medium	MirAncesTar|miRDB|Mirza-G|RNAhybrid
NSL1	Q96IY1	0.0661229	Medium	MirAncesTar|miRDB|Mirza-G|RNAhybrid
SNPH	O15079	0.0661202	Medium	BiTargeting|MirAncesTar|miRDB
NRSN1	Q8IZ57	0.066093	Medium	MirAncesTar|miRDB|Mirza-G|RNAhybrid
TP73	O15350	0.0660673	Medium	BiTargeting|MirAncesTar|miRDB|Mirza-G|RNA22|RNAhybrid
HSPA12A	O43301	0.0660653	Medium	BiTargeting|MirAncesTar|miRDB|Mirza-G|RNAhybrid
UCHL3	P15374	0.0660649	Medium	MirAncesTar|miRDB|RNAhybrid
NBPF3	Q9H094	0.0660536	Medium	MirAncesTar|miRDB|Mirza-G|RNAhybrid
PCGF3	Q3KNV8	0.0660313	Medium	MirAncesTar|miRDB|Mirza-G|RNAhybrid
COX20	Q5RI15	0.0660071	Medium	MirAncesTar|miRDB|Mirza-G|RNA22|RNAhybrid
URB1	O60287	0.0660064	Medium	MirAncesTar|miRDB|Mirza-G
TLN2	Q9Y4G6	0.0659979	Medium	MirAncesTar|miRDB|Mirza-G|RNAhybrid
RYBP	Q8N488	0.0659975	Medium	BiTargeting|MirAncesTar|miRDB|Mirza-G
ATP7B	P35670	0.0659955	Medium	BiTargeting|MirAncesTar|miRDB|Mirza-G|RNAhybrid
CABLES1	Q8TDN4	0.0659851	Medium	MirAncesTar|miRDB|Mirza-G|RNAhybrid
SH3BP4	Q9P0V3	0.0659687	Medium	BiTargeting|MirAncesTar|miRDB|Mirza-G|RNAhybrid
RNF121	Q9H920	0.065944	Medium	BiTargeting|MirAncesTar|Mirza-G|RNAhybrid
CCDC174	Q6PII3	0.0659173	Medium	MirAncesTar|miRDB|Mirza-G|RNAhybrid
GPR161	Q8N6U8	0.0659013	Medium	MirAncesTar|miRDB|RNA22|RNAhybrid
RAB3IP	Q96QF0	0.0658814	Medium	BiTargeting|MirAncesTar|miRDB|RNAhybrid
HSPB8	Q9UJY1	0.065875	Medium	MirAncesTar|miRDB|Mirza-G|RNAhybrid
UNC5CL	Q8IV45	0.0658722	Medium	MirAncesTar|miRDB|Mirza-G
SULT4A1	Q9BR01	0.0658722	Medium	MirAncesTar|miRDB|Mirza-G|RNAhybrid
NUS1	Q96E22	0.0658695	Medium	MirAncesTar|miRDB|Mirza-G
WDR36	Q8NI36	0.0658691	Medium	MirAncesTar|miRDB|Mirza-G|RNAhybrid
ZMAT4	Q9H898	0.0658673	Medium	MirAncesTar|miRDB|Mirza-G|RNAhybrid
HLA-DQB1	P01920	0.0658395	Medium	BiTargeting|MirAncesTar|miRDB|Mirza-G|RNAhybrid
HAPLN3	Q96S86	0.0657801	Medium	BiTargeting|MirAncesTar|miRDB|Mirza-G|RNAhybrid
AKR1B1	P15121	0.0657011	Medium	MirAncesTar|miRDB|Mirza-G|RNAhybrid
VTI1A	Q96AJ9	0.065671	Medium	MirAncesTar|miRDB|Mirza-G
GRID2IP	A4D2P6	0.0656621	Medium	MirAncesTar|miRDB|Mirza-G
CNTLN	Q9NXG0	0.0656427	Medium	MirAncesTar|miRDB|Mirza-G|RNAhybrid
ZDHHC9	Q9Y397	0.0656173	Medium	MirAncesTar|miRDB|Mirza-G|RNAhybrid
TBC1D22A	Q8WUA7	0.0656125	Medium	BiTargeting|MirAncesTar|miRDB|Mirza-G|RNAhybrid
TNPO2	O14787	0.0656087	Medium	BiTargeting|MirAncesTar|miRDB|Mirza-G|RNAhybrid
TOR1AIP2	Q8NFQ8	0.0655851	Medium	MirAncesTar|miRDB|Mirza-G|RNA22
UPF1	Q92900	0.065585	Medium	BiTargeting|MirAncesTar|miRDB|Mirza-G|RNAhybrid
CCAR2	Q8N163	0.0655389	Medium	BiTargeting|MirAncesTar|miRDB|Mirza-G|RNAhybrid
SOCS7	O14512	0.0655232	Medium	BiTargeting|MirAncesTar|miRDB|RNAhybrid
CARF	Q8N187	0.0655206	Medium	BiTargeting|MirAncesTar|RNAhybrid
FAM213B	Q8TBF2	0.0654976	Medium	BiTargeting|MirAncesTar|miRDB|Mirza-G|RNA22|RNAhybrid
PHB2	Q99623	0.0654718	Medium	MirAncesTar|miRDB|Mirza-G|RNAhybrid
CBX5	P45973	0.0654587	Medium	MirAncesTar|miRDB|RNAhybrid
FBXO31	Q5XUX0	0.0654541	Medium	BiTargeting|MirAncesTar|miRDB
NOTCH3	Q9UM47	0.0654274	Medium	MirAncesTar|miRDB|Mirza-G|RNAhybrid
GIT2	Q14161	0.0654065	Medium	BiTargeting|MirAncesTar|miRDB|Mirza-G|RNAhybrid
PCDHGA12	O60330	0.0653995	Medium	MirAncesTar|miRDB|Mirza-G
MROH8	Q9H579	0.065399	Medium	BiTargeting|MirAncesTar|miRDB|Mirza-G|RNAhybrid
PSMC1	P62191	0.0653834	Medium	MirAncesTar|miRDB|Mirza-G|RNAhybrid
GFRA1	P56159	0.0653554	Medium	MirAncesTar|miRDB|Mirza-G|RNAhybrid
NECTIN4	Q96NY8	0.0652926	Medium	MirAncesTar|miRDB|Mirza-G|RNA22|RNAhybrid
TMX1	Q9H3N1	0.0652743	Medium	MirAncesTar|miRDB|Mirza-G|RNAhybrid
CCP110	O43303	0.0652432	Medium	MirAncesTar|miRDB|Mirza-G|RNAhybrid
OSBPL2	Q9H1P3	0.0652334	Medium	BiTargeting|MirAncesTar|miRDB|Mirza-G|RNAhybrid
DMXL2	Q8TDJ6	0.0652301	Medium	MirAncesTar|miRDB|Mirza-G|RNAhybrid
MYO5A	Q9Y4I1	0.0652202	Medium	BiTargeting|MirAncesTar|miRDB|RNAhybrid
LRCH4	O75427	0.065214	Medium	MirAncesTar|miRDB|Mirza-G|RNAhybrid
MUC22	E2RYF6	0.0652079	Medium	BiTargeting|MirAncesTar|miRDB|Mirza-G|RNAhybrid
RORB	Q92753	0.0652061	Medium	MirAncesTar|miRDB|Mirza-G|RNAhybrid
RIBC1	Q8N443	0.0652001	Medium	MirAncesTar|miRDB|Mirza-G|RNAhybrid
FOXC1	Q12948	0.065198	Medium	BiTargeting|MirAncesTar|miRDB|Mirza-G|RNAhybrid
ACER3	Q9NUN7	0.0651661	Medium	MirAncesTar|miRDB|Mirza-G|RNAhybrid
NRXN3	Q9HDB5	0.0651413	Medium	MirAncesTar|miRDB|RNAhybrid
ROBO4	Q8WZ75	0.0651409	Medium	BiTargeting|MirAncesTar|miRDB|Mirza-G
LDLRAP1	Q5SW96	0.0651287	Medium	BiTargeting|MirAncesTar|Mirza-G|RNA22|RNAhybrid
PTGER3	P43115	0.0650708	Medium	MirAncesTar|Mirza-G|RNA22|RNAhybrid
KLHL28	Q9NXS3	0.0650679	Medium	MirAncesTar|miRDB|Mirza-G|RNAhybrid
ZNF652	Q9Y2D9	0.0650536	Medium	MirAncesTar|miRDB|Mirza-G
RAPH1	Q70E73	0.0650526	Medium	MirAncesTar|Mirza-G|RNAhybrid
SKIDA1	Q1XH10	0.0650415	Medium	MirAncesTar|miRDB|Mirza-G|RNAhybrid
TMEM155	Q4W5P6	0.0650409	Medium	MirAncesTar|Mirza-G|RNAhybrid
FAM219A	Q8IW50	0.0650112	Medium	MirAncesTar|miRDB|Mirza-G|RNAhybrid
SLC16A12	Q6ZSM3	0.0650042	Medium	MirAncesTar|miRDB|Mirza-G
ATF3	P18847	0.0649712	Medium	BiTargeting|MirAncesTar|miRDB|Mirza-G|RNA22|RNAhybrid
PCDHA2	Q9Y5H9	0.0649208	Medium	MirAncesTar|miRDB|Mirza-G|RNAhybrid
ZNF106	Q9H2Y7	0.0649076	Medium	MirAncesTar|miRDB|Mirza-G|RNAhybrid
PCDHA12	Q9UN75	0.0648786	Medium	MirAncesTar|miRDB|Mirza-G|RNAhybrid
PKNOX1	P55347	0.0647349	Medium	BiTargeting|MirAncesTar|miRDB|Mirza-G|RNAhybrid
FAM220A	Q7Z4H9	0.0646852	Medium	BiTargeting|MirAncesTar|miRDB|Mirza-G|RNAhybrid
CRK	P46108	0.0646693	Medium	BiTargeting|MirAncesTar|miRDB|Mirza-G|RNAhybrid
TES	Q9UGI8	0.0646665	Medium	MirAncesTar|miRDB|Mirza-G|RNAhybrid
PLXNA1	Q9UIW2	0.0646413	Medium	BiTargeting|MirAncesTar|miRDB|Mirza-G
SHISA6	Q6ZSJ9	0.0646411	Medium	BiTargeting|MirAncesTar|miRDB
SOCS4	Q8WXH5	0.0646289	Medium	BiTargeting|MirAncesTar|miRDB|Mirza-G
CCDC158	Q5M9N0	0.0646039	Medium	MirAncesTar|miRDB|Mirza-G|RNAhybrid
MTFR1L	Q9H019	0.0645993	Medium	MirAncesTar|miRDB|Mirza-G|RNA22|RNAhybrid
RGPD1	P0DJD0	0.0645481	Medium	BiTargeting|MirAncesTar|miRDB|Mirza-G|RNAhybrid
DIRAS2	Q96HU8	0.064548	Medium	MirAncesTar|miRDB|Mirza-G
OSBPL6	Q9BZF3	0.0645462	Medium	MirAncesTar|miRDB|Mirza-G|RNAhybrid
TMEM250	H0YL14	0.064529	Medium	BiTargeting|miRDB|Mirza-G|RNAhybrid
MEGF10	Q96KG7	0.0645236	Medium	BiTargeting|MirAncesTar|miRDB|Mirza-G|RNAhybrid
RPH3A	Q9Y2J0	0.0645019	Medium	MirAncesTar|miRDB|RNAhybrid
VSIG1	Q86XK7	0.0644806	Medium	MirAncesTar|miRDB|Mirza-G|RNAhybrid
NRP2	O60462	0.0644746	Medium	MirAncesTar|miRDB|Mirza-G|RNAhybrid
PCDHA1	Q9Y5I3	0.0644603	Medium	MirAncesTar|miRDB|Mirza-G|RNAhybrid
THUMPD1	Q9NXG2	0.0644347	Medium	MirAncesTar|miRDB|Mirza-G|RNAhybrid
TJAP1	Q5JTD0	0.0644296	Medium	BiTargeting|MirAncesTar|miRDB|Mirza-G|RNAhybrid
SNX17	Q15036	0.0644147	Medium	BiTargeting|MirAncesTar|miRDB|Mirza-G|RNAhybrid
FAM57A	Q8TBR7	0.0644104	Medium	BiTargeting|MirAncesTar|miRDB|Mirza-G|RNAhybrid
PREB	Q9HCU5	0.0643972	Medium	BiTargeting|MirAncesTar|miRDB|Mirza-G|RNAhybrid
GJA1	P17302	0.0643654	Medium	miRDB|Mirza-G|RNAhybrid
GPA33	Q99795	0.0643521	Medium	BiTargeting|MirAncesTar|miRDB|Mirza-G|RNA22|RNAhybrid
C20orf202	A1L168	0.0643518	Medium	MirAncesTar|miRDB|Mirza-G|RNAhybrid
FAM133B	Q5BKY9	0.0643325	Medium	MirAncesTar|miRDB|Mirza-G|RNAhybrid
DHFR	P00374	0.0643314	Medium	BiTargeting|MirAncesTar|miRDB|Mirza-G|RNAhybrid
MCTS1	Q9ULC4	0.0643276	Medium	MirAncesTar|miRDB|RNAhybrid
PCDHA7	Q9UN72	0.0643223	Medium	MirAncesTar|miRDB|Mirza-G|RNAhybrid
SIM2	Q14190	0.06428	Medium	MirAncesTar|miRDB|Mirza-G|RNAhybrid
BCAN	Q96GW7	0.0642761	Medium	MirAncesTar|miRDB|Mirza-G|RNA22|RNAhybrid
PITX1	P78337	0.0642353	Medium	MirAncesTar|miRDB|Mirza-G|RNAhybrid
ELF2	Q15723	0.0642351	Medium	MirAncesTar|miRDB|Mirza-G|RNAhybrid
AP5B1	Q2VPB7	0.0642181	Medium	MirAncesTar|miRDB|Mirza-G|RNAhybrid
AK5	Q9Y6K8	0.0641863	Medium	MirAncesTar|miRDB|Mirza-G|RNA22|RNAhybrid
CCDC12	Q8WUD4	0.0641676	Medium	MirAncesTar|miRDB|Mirza-G|RNAhybrid
KPNA4	O00629	0.0641673	Medium	MirAncesTar|miRDB|Mirza-G
PPP2R2A	P63151	0.0641377	Medium	MirAncesTar|miRDB|Mirza-G|RNAhybrid
PCDHA3	Q9Y5H8	0.0641302	Medium	MirAncesTar|miRDB|Mirza-G|RNAhybrid
PANK2	Q9BZ23	0.0641155	Medium	MirAncesTar|miRDB|Mirza-G|RNAhybrid
ESYT2	A0FGR8	0.0640435	Medium	MirAncesTar|miRDB|Mirza-G|RNAhybrid
PCDHA5	Q9Y5H7	0.0640067	Medium	MirAncesTar|miRDB|Mirza-G|RNAhybrid
CLHC1	Q8NHS4	0.0639904	Medium	BiTargeting|MirAncesTar|miRDB|Mirza-G|RNAhybrid
FAM214B	Q7L5A3	0.0639898	Medium	MirAncesTar|miRDB|Mirza-G|RNAhybrid
EPG5	Q9HCE0	0.0639862	Medium	MirAncesTar|miRDB|Mirza-G|RNAhybrid
PCDHA4	Q9UN74	0.0639629	Medium	MirAncesTar|miRDB|Mirza-G|RNAhybrid
PCDHAC1	Q9H158	0.0638898	Medium	MirAncesTar|miRDB|Mirza-G|RNAhybrid
PRRX1	P54821	0.0638475	Medium	MirAncesTar|miRDB|Mirza-G|RNA22|RNAhybrid
FOXO3	O43524	0.063826	Medium	BiTargeting|MirAncesTar|miRDB|RNAhybrid
TRIM13	O60858	0.0638208	Medium	MirAncesTar|miRDB|Mirza-G|RNAhybrid
FABP3	P05413	0.0638203	Medium	MirAncesTar|miRDB|Mirza-G|RNAhybrid
TTPA	P49638	0.0638002	Medium	MirAncesTar|miRDB|Mirza-G|RNAhybrid
SARS2	Q9NP81	0.0637986	Medium	BiTargeting|MirAncesTar|miRDB|Mirza-G|RNAhybrid
TXNRD1	Q16881	0.0637818	Medium	MirAncesTar|miRDB|Mirza-G|RNAhybrid
PCDHA6	Q9UN73	0.0637544	Medium	MirAncesTar|miRDB|Mirza-G|RNAhybrid
NUP62CL	Q9H1M0	0.0637234	Medium	MirAncesTar|miRDB|Mirza-G|RNAhybrid
SYK	P43405	0.0637172	Medium	BiTargeting|MirAncesTar|miRDB|Mirza-G
PLEKHH2	Q8IVE3	0.0637166	Medium	MirAncesTar|miRDB|Mirza-G|RNAhybrid
FRMPD2	Q68DX3	0.0637152	Medium	MirAncesTar|miRDB|Mirza-G|RNAhybrid
ANAPC11	Q9NYG5	0.0637024	Medium	BiTargeting|MirAncesTar|miRDB|Mirza-G|RNAhybrid
ATF7	P17544	0.0636748	Medium	MirAncesTar|miRDB|Mirza-G|RNAhybrid
CPT1B	Q92523	0.0636564	Medium	MirAncesTar|miRDB|Mirza-G|RNAhybrid
STRN	O43815	0.063614	Medium	MirAncesTar|miRDB|Mirza-G|RNAhybrid
PTBP1	P26599	0.0636081	Medium	MirAncesTar|miRDB|Mirza-G|RNAhybrid
NR3C1	P04150	0.0636006	Medium	MirAncesTar|miRDB|Mirza-G|RNAhybrid
ATG16L1	Q676U5	0.0635736	Medium	BiTargeting|MirAncesTar|miRDB|Mirza-G|RNAhybrid
AMT	P48728	0.0635337	Medium	BiTargeting|MirAncesTar|miRDB|Mirza-G|RNAhybrid
RASSF1	Q9NS23	0.0635252	Medium	BiTargeting|MirAncesTar|miRDB|Mirza-G|RNAhybrid
ING5	Q8WYH8	0.0635195	Medium	MirAncesTar|miRDB|RNAhybrid
GABBR1	Q9UBS5	0.063519	Medium	MirAncesTar|miRDB|Mirza-G|RNAhybrid
SLC7A6	Q92536	0.0635124	Medium	BiTargeting|MirAncesTar|miRDB|RNAhybrid
TCAIM	Q8N3R3	0.0635039	Medium	BiTargeting|MirAncesTar|Mirza-G|RNAhybrid
HECTD3	Q5T447	0.0634984	Medium	BiTargeting|MirAncesTar|miRDB|Mirza-G|RNA22|RNAhybrid
ZRANB3	Q5FWF4	0.0634839	Medium	MirAncesTar|miRDB|RNAhybrid
DOT1L	Q8TEK3	0.0634784	Medium	BiTargeting|MirAncesTar|Mirza-G|RNAhybrid
TNFSF10	P50591	0.063428	Medium	MirAncesTar|Mirza-G|RNAhybrid
SNTB1	Q13884	0.0634161	Medium	MirAncesTar|miRDB|Mirza-G|RNAhybrid
CCDC60	Q8IWA6	0.0633769	Medium	MirAncesTar|miRDB|Mirza-G|RNAhybrid
DLX3	O60479	0.0633749	Medium	MirAncesTar|miRDB|Mirza-G|RNAhybrid
USP13	Q92995	0.0633708	Medium	MirAncesTar|miRDB|Mirza-G|RNAhybrid
ZNF589	Q86UQ0	0.0633636	Medium	BiTargeting|MirAncesTar|miRDB|Mirza-G|RNAhybrid
SMAD7	O15105	0.0633509	Medium	MirAncesTar|miRDB|Mirza-G|RNAhybrid
CHP1	Q99653	0.0633276	Medium	MirAncesTar|miRDB|Mirza-G|RNAhybrid
ZNF250	P15622	0.0633069	Medium	MirAncesTar|miRDB|RNAhybrid
TSPEAR	Q8WU66	0.0633055	Medium	BiTargeting|MirAncesTar|miRDB|Mirza-G|RNAhybrid
TFCP2	Q12800	0.0632917	Medium	MirAncesTar|miRDB|Mirza-G|RNAhybrid
DNAJB12	Q9NXW2	0.0632872	Medium	BiTargeting|MirAncesTar|miRDB|Mirza-G|RNAhybrid
MPC1	Q9Y5U8	0.0632833	Medium	MirAncesTar|miRDB|Mirza-G|RNAhybrid
CTF1	Q16619	0.0632705	Medium	BiTargeting|MirAncesTar|miRDB|Mirza-G|RNAhybrid
FAM222B	Q8WU58	0.063252	Medium	BiTargeting|MirAncesTar|miRDB|RNAhybrid
SCN2B	O60939	0.0632277	Medium	MirAncesTar|miRDB|Mirza-G
STX16	O14662	0.0632007	Medium	BiTargeting|MirAncesTar|miRDB|Mirza-G|RNAhybrid
USF3	Q68DE3	0.0631239	Medium	BiTargeting|MirAncesTar|miRDB|RNAhybrid
SYT3	Q9BQG1	0.0631112	Medium	MirAncesTar|miRDB|RNAhybrid
OPHN1	O60890	0.063092	Medium	MirAncesTar|miRDB|Mirza-G
C19orf84	I3L1E1	0.0630706	Medium	MirAncesTar|miRDB|Mirza-G|RNAhybrid
CLDN22	Q8N7P3	0.0630555	Medium	MirAncesTar|miRDB|Mirza-G
TXLNG	Q9NUQ3	0.0630457	Medium	BiTargeting|MirAncesTar|miRDB|Mirza-G
ZNF605	Q86T29	0.0630346	Medium	MirAncesTar|miRDB|Mirza-G
ZNF512B	Q96KM6	0.0630074	Medium	BiTargeting|MirAncesTar|miRDB|Mirza-G
WDFY1	Q8IWB7	0.0629574	Medium	MirAncesTar|miRDB|Mirza-G
PHF21A	Q96BD5	0.0629563	Medium	MirAncesTar|RNAhybrid
ALMS1	Q8TCU4	0.0629339	Medium	MirAncesTar|miRDB|Mirza-G|RNAhybrid
MYO1A	Q9UBC5	0.0629247	Medium	BiTargeting|MirAncesTar|miRDB|Mirza-G|RNAhybrid
CDK15	Q96Q40	0.0629237	Medium	BiTargeting|MirAncesTar|miRDB|RNAhybrid
TMEM236	Q5W0B7	0.0628919	Medium	BiTargeting|MirAncesTar|miRDB|Mirza-G
FUT8	Q9BYC5	0.0628714	Medium	BiTargeting|MirAncesTar|miRDB|Mirza-G|RNAhybrid
KANK2	Q63ZY3	0.0628468	Medium	BiTargeting|MirAncesTar|miRDB|Mirza-G|RNAhybrid
CCDC92	Q53HC0	0.0628278	Medium	BiTargeting|MirAncesTar|miRDB|Mirza-G|RNAhybrid
FAM102A	Q5T9C2	0.0628118	Medium	BiTargeting|MirAncesTar|miRDB
P4HA2	O15460	0.0627893	Medium	BiTargeting|MirAncesTar|miRDB|Mirza-G|RNAhybrid
BRD4	O60885	0.0627882	Medium	MirAncesTar|Mirza-G|RNAhybrid
C5orf51	A6NDU8	0.0627861	Medium	MirAncesTar|miRDB|Mirza-G
ZNF263	O14978	0.0627668	Medium	BiTargeting|MirAncesTar|miRDB|Mirza-G|RNAhybrid
PITPNM3	Q9BZ71	0.0627601	Medium	MirAncesTar|miRDB|Mirza-G|RNAhybrid
UBE2QL1	A1L167	0.0627215	Medium	MirAncesTar|miRDB|Mirza-G
ATP5S	Q99766	0.0626745	Medium	MirAncesTar|Mirza-G|RNAhybrid
FJX1	Q86VR8	0.0626562	Medium	MirAncesTar|miRDB|Mirza-G|RNAhybrid
MKLN1	Q9UL63	0.0626484	Medium	MirAncesTar|RNAhybrid
NRG3	P56975	0.062624	Medium	BiTargeting|MirAncesTar|miRDB|Mirza-G|RNAhybrid
NHLH1	Q02575	0.0626011	Medium	MirAncesTar|miRDB|Mirza-G|RNA22|RNAhybrid
KL	Q9UEF7	0.0625978	Medium	BiTargeting|MirAncesTar|miRDB|Mirza-G|RNAhybrid
LDLRAD3	Q86YD5	0.0625733	Medium	MirAncesTar|miRDB|Mirza-G|RNAhybrid
KIF1B	O60333	0.062556	Medium	BiTargeting|MirAncesTar|Mirza-G|RNA22|RNAhybrid
TAF1C	Q15572	0.0625477	Medium	BiTargeting|MirAncesTar|miRDB|RNAhybrid
RAB18	Q9NP72	0.0625459	Medium	MirAncesTar|Mirza-G|RNAhybrid
RETSAT	Q6NUM9	0.0625367	Medium	BiTargeting|MirAncesTar|miRDB|Mirza-G|RNAhybrid
MAP9	Q49MG5	0.0624542	Medium	MirAncesTar|miRDB|RNAhybrid
BCL2L11	O43521	0.0624535	Medium	MirAncesTar|miRDB|Mirza-G|RNAhybrid
USP22	Q9UPT9	0.0624424	Medium	BiTargeting|MirAncesTar|miRDB|Mirza-G|RNAhybrid
JAML	Q86YT9	0.0624419	Medium	BiTargeting|MirAncesTar|miRDB|RNAhybrid
RUNX1	Q01196	0.0624293	Medium	BiTargeting|MirAncesTar|miRDB|RNAhybrid
SLC27A1	Q6PCB7	0.0624188	Medium	BiTargeting|MirAncesTar|miRDB|Mirza-G|RNAhybrid
SQSTM1	Q13501	0.0624178	Medium	MirAncesTar|miRDB|Mirza-G|RNAhybrid
GOLGA3	Q08378	0.0624142	Medium	BiTargeting|MirAncesTar|miRDB|Mirza-G|RNAhybrid
CCDC96	Q2M329	0.0624098	Medium	MirAncesTar|miRDB|Mirza-G|RNAhybrid
SIN3A	Q96ST3	0.0624016	Medium	BiTargeting|MirAncesTar|miRDB|Mirza-G|RNAhybrid
PCDHA11	Q9Y5I1	0.0623803	Medium	MirAncesTar|miRDB|Mirza-G
KIAA1143	Q96AT1	0.0623624	Medium	MirAncesTar|miRDB|Mirza-G
PKMYT1	Q99640	0.0623351	Medium	MirAncesTar|miRDB|Mirza-G|RNAhybrid
MCEMP1	Q8IX19	0.0623351	Medium	MirAncesTar|miRDB|Mirza-G|RNAhybrid
BMP1	P13497	0.0623166	Medium	BiTargeting|MirAncesTar|miRDB|Mirza-G|RNAhybrid
SLC30A9	Q6PML9	0.0622665	Medium	MirAncesTar|miRDB|Mirza-G|RNAhybrid
LRRC47	Q8N1G4	0.0621754	Medium	BiTargeting|MirAncesTar|miRDB|RNA22|RNAhybrid
XPO5	Q9HAV4	0.0621706	Medium	MirAncesTar|miRDB|Mirza-G|RNAhybrid
NDC1	Q9BTX1	0.0621581	Medium	BiTargeting|MirAncesTar|miRDB|Mirza-G|RNA22
SPC25	Q9HBM1	0.0621542	Medium	MirAncesTar|miRDB|Mirza-G|RNAhybrid
NUP58	Q9BVL2	0.0621408	Medium	MirAncesTar|miRDB|Mirza-G|RNAhybrid
ADI1	Q9BV57	0.0621207	Medium	BiTargeting|MirAncesTar|miRDB|Mirza-G|RNAhybrid
ATP6V1B2	P21281	0.0620994	Medium	MirAncesTar|miRDB|Mirza-G|RNAhybrid
ATP11B	Q9Y2G3	0.0620722	Medium	BiTargeting|MirAncesTar|Mirza-G|RNAhybrid
TUFT1	Q9NNX1	0.0620719	Medium	BiTargeting|MirAncesTar|miRDB|RNA22|RNAhybrid
LGI3	Q8N145	0.0620214	Medium	BiTargeting|MirAncesTar|miRDB|Mirza-G|RNAhybrid
UNC5C	O95185	0.0619817	Medium	BiTargeting|MirAncesTar|miRDB|RNAhybrid
RGS12	O14924	0.0619793	Medium	MirAncesTar|miRDB|Mirza-G|RNAhybrid
CHRFAM7A	Q494W8	0.0619493	Medium	BiTargeting|MirAncesTar|miRDB|RNAhybrid
CDIP1	Q9H305	0.0619416	Medium	BiTargeting|MirAncesTar|miRDB|Mirza-G|RNAhybrid
DGKE	P52429	0.0619017	Medium	MirAncesTar|miRDB|Mirza-G|RNAhybrid
CNTNAP2	Q9UHC6	0.0619012	Medium	BiTargeting|MirAncesTar|miRDB|Mirza-G|RNAhybrid
GCSAM	Q8N6F7	0.0618608	Medium	MirAncesTar|miRDB|Mirza-G|RNAhybrid
MGAT1	P26572	0.0618282	Medium	BiTargeting|MirAncesTar|miRDB|Mirza-G|RNAhybrid
KIAA1324	Q6UXG2	0.0618281	Medium	MirAncesTar|miRDB|RNA22|RNAhybrid
MYOM2	P54296	0.0618274	Medium	MirAncesTar|miRDB|Mirza-G|RNAhybrid
STK10	O94804	0.0618249	Medium	MirAncesTar|miRDB|Mirza-G|RNAhybrid
FANCA	O15360	0.0618207	Medium	BiTargeting|MirAncesTar|Mirza-G|RNAhybrid
GPS1	Q13098	0.061802	Medium	BiTargeting|MirAncesTar|miRDB|Mirza-G|RNAhybrid
DPYSL5	Q9BPU6	0.0617944	Medium	BiTargeting|MirAncesTar|miRDB|RNAhybrid
UQCRB	P14927	0.06175	Medium	MirAncesTar|miRDB|Mirza-G|RNAhybrid
AGFG1	P52594	0.0617486	Medium	MirAncesTar|Mirza-G|RNAhybrid
SAR1B	Q9Y6B6	0.0617464	Medium	BiTargeting|MirAncesTar|miRDB|RNAhybrid
POM121	Q96HA1	0.0617439	Medium	BiTargeting|MirAncesTar|Mirza-G
DDHD1	Q8NEL9	0.0617065	Medium	BiTargeting|MirAncesTar
XG	P55808	0.0616144	Medium	MirAncesTar|miRDB|Mirza-G|RNAhybrid
AIF1L	Q9BQI0	0.0616083	Medium	BiTargeting|MirAncesTar|miRDB|RNAhybrid
ZCCHC18	P0CG32	0.0616055	Medium	MirAncesTar|miRDB|Mirza-G|RNAhybrid
ST6GAL1	P15907	0.0616035	Medium	MirAncesTar|miRDB|Mirza-G|RNAhybrid
CYP7A1	P22680	0.061597	Medium	MirAncesTar|Mirza-G|RNAhybrid
C1orf162	Q8NEQ5	0.0615774	Medium	MirAncesTar|miRDB|Mirza-G|RNA22|RNAhybrid
MMRN2	Q9H8L6	0.0615726	Medium	MirAncesTar|miRDB|Mirza-G|RNAhybrid
SLC7A14	Q8TBB6	0.0615635	Medium	MirAncesTar|miRDB
CS	O75390	0.0615356	Medium	MirAncesTar|miRDB|Mirza-G|RNAhybrid
ABR	Q12979	0.0615098	Medium	BiTargeting|MirAncesTar|Mirza-G|RNAhybrid
ARIH2	O95376	0.0614398	Medium	MirAncesTar|miRDB|Mirza-G|RNAhybrid
BAZ1B	Q9UIG0	0.061432	Medium	MirAncesTar|miRDB|Mirza-G|RNAhybrid
PDE11A	Q9HCR9	0.0614311	Medium	MirAncesTar|Mirza-G|RNAhybrid
AZI2	Q9H6S1	0.0614117	Medium	MirAncesTar|miRDB|Mirza-G|RNAhybrid
ZNF594	Q96JF6	0.061411	Medium	BiTargeting|MirAncesTar|miRDB|Mirza-G
PBRM1	Q86U86	0.0614045	Medium	MirAncesTar|miRDB|Mirza-G|RNAhybrid
SLC17A9	Q9BYT1	0.0613837	Medium	BiTargeting|MirAncesTar|miRDB|RNAhybrid
RAD52	P43351	0.0613668	Medium	MirAncesTar|miRDB|Mirza-G|RNAhybrid
BRWD3	Q6RI45	0.0613656	Medium	MirAncesTar|miRDB|Mirza-G
FAM151B	Q6UXP7	0.0613413	Medium	MirAncesTar|miRDB|RNAhybrid
HLA-C	P04222	0.0613323	Medium	MirAncesTar|miRDB|Mirza-G|RNAhybrid
RAB3GAP1	Q15042	0.0613271	Medium	MirAncesTar|miRDB|Mirza-G|RNAhybrid
HS2ST1	Q7LGA3	0.0612866	Medium	MirAncesTar|miRDB|Mirza-G|RNA22|RNAhybrid
LRRC29	Q8WV35	0.0612847	Medium	BiTargeting|MirAncesTar|miRDB|Mirza-G|RNAhybrid
ENG	P17813	0.0612432	Medium	BiTargeting|MirAncesTar|miRDB|RNAhybrid
XKR9	Q5GH70	0.061223	Medium	MirAncesTar|miRDB|Mirza-G|RNAhybrid
PLEKHM3	Q6ZWE6	0.0611859	Medium	BiTargeting|MirAncesTar|Mirza-G|RNAhybrid
VOPP1	Q96AW1	0.0611492	Medium	BiTargeting|MirAncesTar|miRDB|Mirza-G|RNAhybrid
STX6	O43752	0.0611482	Medium	BiTargeting|MirAncesTar|miRDB|Mirza-G
KCND2	Q9NZV8	0.0611226	Medium	MirAncesTar|miRDB|Mirza-G
PFKFB2	O60825	0.0611162	Medium	MirAncesTar|miRDB|RNA22|RNAhybrid
CASP10	Q92851	0.0611047	Medium	MirAncesTar|Mirza-G|RNAhybrid
FAT1	Q14517	0.0610989	Medium	MirAncesTar|miRDB|Mirza-G|RNAhybrid
SCNN1D	P51172	0.0610693	Medium	BiTargeting|MirAncesTar|miRDB|RNA22|RNAhybrid
HMGB1	P09429	0.061065	Medium	MirAncesTar|miRDB|Mirza-G|RNAhybrid
MMACHC	Q9Y4U1	0.0610507	Medium	MirAncesTar|miRDB|Mirza-G|RNA22|RNAhybrid
BMPER	Q8N8U9	0.0610492	Medium	MirAncesTar|miRDB|RNAhybrid
SLC25A30	Q5SVS4	0.0610137	Medium	MirAncesTar|miRDB|Mirza-G|RNAhybrid
SNX33	Q8WV41	0.0610031	Medium	BiTargeting|MirAncesTar|miRDB|Mirza-G|RNAhybrid
ZMYM6	O95789	0.0609803	Medium	MirAncesTar|miRDB|RNA22|RNAhybrid
MRS2	Q9HD23	0.0609666	Medium	BiTargeting|MirAncesTar|miRDB|RNAhybrid
TUSC2	O75896	0.0608933	Medium	MirAncesTar|miRDB|Mirza-G|RNAhybrid
FAM3C	Q92520	0.0608839	Medium	MirAncesTar|miRDB|Mirza-G|RNAhybrid
CEP104	O60308	0.0608818	Medium	MirAncesTar|miRDB|Mirza-G|RNA22|RNAhybrid
SLC25A21	Q9BQT8	0.0608724	Medium	MirAncesTar|miRDB|Mirza-G|RNAhybrid
PAFAH1B1	P43034	0.0608569	Medium	BiTargeting|MirAncesTar|Mirza-G|RNAhybrid
RPF2	Q9H7B2	0.0608344	Medium	BiTargeting|MirAncesTar|miRDB|RNAhybrid
LRFN4	Q6PJG9	0.0608257	Medium	MirAncesTar|miRDB|Mirza-G|RNAhybrid
SLC17A1	Q14916	0.0608222	Medium	MirAncesTar|miRDB|Mirza-G|RNAhybrid
ANKS1A	Q92625	0.060822	Medium	MirAncesTar|miRDB|Mirza-G
SRD5A1	P18405	0.0608144	Medium	BiTargeting|MirAncesTar|miRDB|Mirza-G|RNAhybrid
F8A1	P23610	0.0607759	Medium	MirAncesTar|miRDB|Mirza-G
SH3TC2	Q8TF17	0.0607693	Medium	BiTargeting|MirAncesTar|miRDB|RNAhybrid
FAM118A	Q9NWS6	0.0607403	Medium	BiTargeting|MirAncesTar|miRDB|Mirza-G|RNAhybrid
ZC3H12A	Q5D1E8	0.0607385	Medium	MirAncesTar|miRDB|Mirza-G|RNA22|RNAhybrid
LATS1	O95835	0.0607256	Medium	MirAncesTar|miRDB|Mirza-G|RNAhybrid
ZMAT3	Q9HA38	0.0606662	Medium	MirAncesTar|Mirza-G|RNAhybrid
USP37	Q86T82	0.0606657	Medium	MirAncesTar|miRDB|Mirza-G|RNAhybrid
WNT4	P56705	0.060654	Medium	MirAncesTar|miRDB|Mirza-G|RNA22|RNAhybrid
EFCAB2	Q5VUJ9	0.0606467	Medium	MirAncesTar|miRDB|Mirza-G|RNA22|RNAhybrid
SLC1A2	P43004	0.0606292	Medium	MirAncesTar|miRDB|Mirza-G|RNAhybrid
FEM1C	Q96JP0	0.0606254	Medium	MirAncesTar|miRDB|Mirza-G
WDR77	Q9BQA1	0.0605875	Medium	MirAncesTar|miRDB|Mirza-G|RNA22|RNAhybrid
HDHD5	Q9BXW7	0.060586	Medium	BiTargeting|MirAncesTar|miRDB|Mirza-G
PLAGL2	Q9UPG8	0.0605805	Medium	MirAncesTar|miRDB|Mirza-G
PAPPA	Q13219	0.0605788	Medium	MirAncesTar|miRDB
ZNF81	P51508	0.0605557	Medium	BiTargeting|MirAncesTar|miRDB|Mirza-G|RNAhybrid
TMEM130	Q8N3G9	0.0605311	Medium	BiTargeting|MirAncesTar|miRDB|Mirza-G|RNAhybrid
PAX3	P23760	0.0605306	Medium	BiTargeting|MirAncesTar|miRDB|Mirza-G|RNAhybrid
AK2	P54819	0.0605091	Medium	MirAncesTar|miRDB|Mirza-G|RNA22|RNAhybrid
C22orf39	Q6P5X5	0.0604641	Medium	BiTargeting|MirAncesTar|miRDB|Mirza-G|RNAhybrid
CCDC149	Q6ZUS6	0.0604491	Medium	BiTargeting|MirAncesTar|miRDB|Mirza-G|RNAhybrid
CR1	P17927	0.0604185	Medium	MirAncesTar|miRDB|Mirza-G|RNA22|RNAhybrid
CHMP7	Q8WUX9	0.0604022	Medium	MirAncesTar|miRDB|Mirza-G|RNAhybrid
SLC25A44	Q96H78	0.0603933	Medium	MirAncesTar|miRDB|RNA22
FAM156B	Q8NDB6	0.0603572	Medium	MirAncesTar|miRDB|Mirza-G|RNAhybrid
ARMC9	Q7Z3E5	0.0603501	Medium	MirAncesTar|miRDB|RNAhybrid
C6orf222	P0C671	0.0603178	Medium	MirAncesTar|miRDB|Mirza-G|RNAhybrid
RHOU	Q7L0Q8	0.0603128	Medium	BiTargeting|MirAncesTar|miRDB|Mirza-G|RNA22
CDYL	Q9Y232	0.0602974	Medium	MirAncesTar|miRDB|Mirza-G|RNAhybrid
PIGV	Q9NUD9	0.0602699	Medium	MirAncesTar|miRDB|Mirza-G|RNA22|RNAhybrid
ADAMTS14	Q8WXS8	0.0602413	Medium	MirAncesTar|miRDB|Mirza-G|RNAhybrid
HLA-B	P01889	0.0602205	Medium	BiTargeting|MirAncesTar|Mirza-G|RNAhybrid
CCDC33	Q8N5R6	0.0602178	Medium	BiTargeting|MirAncesTar|miRDB|Mirza-G|RNAhybrid
SYTL4	Q96C24	0.060186	Medium	BiTargeting|MirAncesTar|Mirza-G|RNAhybrid
DHX9	Q08211	0.0601809	Medium	BiTargeting|MirAncesTar|miRDB|RNA22|RNAhybrid
BEST4	Q8NFU0	0.0601765	Medium	MirAncesTar|miRDB|Mirza-G|RNA22|RNAhybrid
NFX1	Q12986	0.0601412	Medium	MirAncesTar|miRDB|Mirza-G|RNAhybrid
CFAP97	Q9P2B7	0.0601339	Medium	BiTargeting|MirAncesTar|Mirza-G|RNAhybrid
ELFN2	Q5R3F8	0.0601152	Medium	BiTargeting|MirAncesTar|miRDB
PIK3R1	P27986	0.0601098	Medium	MirAncesTar|miRDB|Mirza-G|RNAhybrid
PPP2R2C	Q9Y2T4	0.0601091	Medium	MirAncesTar|miRDB|Mirza-G|RNAhybrid
LIFR	P42702	0.060079	Medium	MirAncesTar|miRDB|Mirza-G|RNAhybrid
LRRC8E	Q6NSJ5	0.0600597	Medium	MirAncesTar|miRDB|Mirza-G|RNAhybrid
CTNND2	Q9UQB3	0.0600364	Medium	MirAncesTar|miRDB|Mirza-G|RNAhybrid
TSPYL4	Q9UJ04	0.0600221	Medium	BiTargeting|MirAncesTar|miRDB
SF3B3	Q15393	0.0600115	Medium	MirAncesTar|miRDB|Mirza-G|RNAhybrid
MFSD4A	Q8N468	0.059961	Medium	MirAncesTar|miRDB|Mirza-G|RNA22|RNAhybrid
PPP4R1	Q8TF05	0.0599292	Medium	BiTargeting|MirAncesTar|miRDB|Mirza-G|RNAhybrid
GOLGA7B	Q2TAP0	0.0598839	Medium	MirAncesTar|miRDB|Mirza-G
PRDM11	Q9NQV5	0.059876	Medium	MirAncesTar|miRDB|RNAhybrid
SLC6A9	P48067	0.0598606	Medium	BiTargeting|MirAncesTar|Mirza-G|RNA22|RNAhybrid
ZNF671	Q8TAW3	0.0598393	Medium	MirAncesTar|miRDB|Mirza-G|RNAhybrid
ADNP	Q9H2P0	0.0598295	Medium	MirAncesTar|miRDB|Mirza-G|RNAhybrid
PRKCB	P05771	0.059828	Medium	MirAncesTar|miRDB|Mirza-G|RNAhybrid
ABHD2	P08910	0.0598003	Medium	MirAncesTar|miRDB|RNAhybrid
DLC1	Q96QB1	0.0597885	Medium	MirAncesTar|miRDB|Mirza-G|RNAhybrid
ZUFSP	Q96AP4	0.0597806	Medium	MirAncesTar|miRDB|Mirza-G|RNAhybrid
CDC20B	Q86Y33	0.059756	Medium	MirAncesTar|miRDB|Mirza-G|RNAhybrid
RIPPLY3	P57055	0.0597469	Medium	MirAncesTar|miRDB|Mirza-G|RNAhybrid
GPR78	Q96P69	0.0597322	Medium	MirAncesTar|miRDB|Mirza-G|RNAhybrid
SCNN1A	P37088	0.0597289	Medium	BiTargeting|MirAncesTar|miRDB|Mirza-G|RNAhybrid
IFI44L	Q53G44	0.0597242	Medium	MirAncesTar|miRDB|Mirza-G|RNA22|RNAhybrid
KCNK3	O14649	0.0597089	Medium	MirAncesTar|miRDB|Mirza-G
ZNF74	Q16587	0.0596617	Medium	BiTargeting|MirAncesTar|miRDB|Mirza-G|RNAhybrid
MRPS6	P82932	0.05961	Medium	MirAncesTar|miRDB|Mirza-G|RNAhybrid
SPINT1	O43278	0.05958	Medium	MirAncesTar|miRDB|Mirza-G|RNAhybrid
ZBTB14	O43829	0.0595715	Medium	MirAncesTar|miRDB|Mirza-G|RNAhybrid
AOC3	Q16853	0.0595489	Medium	MirAncesTar|miRDB|Mirza-G|RNAhybrid
SCARF1	Q14162	0.0595429	Medium	BiTargeting|MirAncesTar|miRDB|Mirza-G|RNAhybrid
BMPR1A	P36894	0.0595265	Medium	MirAncesTar|miRDB|Mirza-G|RNAhybrid
ARFRP1	Q13795	0.0595007	Medium	BiTargeting|MirAncesTar|miRDB|RNAhybrid
KRAS	P01116	0.0594547	Medium	MirAncesTar|miRDB|Mirza-G|RNAhybrid
RABEP1	Q15276	0.0594521	Medium	MirAncesTar|miRDB|Mirza-G|RNAhybrid
APOOL	Q6UXV4	0.0594425	Medium	MirAncesTar|miRDB|Mirza-G|RNAhybrid
C19orf54	Q5BKX5	0.0594405	Medium	BiTargeting|MirAncesTar|miRDB|Mirza-G|RNAhybrid
EPPIN	O95925	0.059408	Medium	MirAncesTar|miRDB|Mirza-G|RNAhybrid
CEP250	Q9BV73	0.0593493	Medium	BiTargeting|MirAncesTar|miRDB|RNAhybrid
PTP4A2	Q12974	0.0593275	Medium	MirAncesTar|miRDB|Mirza-G|RNAhybrid
FAM156A	Q8NDB6	0.0592889	Medium	MirAncesTar|miRDB|Mirza-G|RNAhybrid
KIF21B	O75037	0.0592444	Medium	MirAncesTar|miRDB|RNA22|RNAhybrid
SLC18A3	Q16572	0.0591519	Medium	BiTargeting|MirAncesTar|miRDB|Mirza-G|RNAhybrid
UBE2I	P63279	0.059149	Medium	BiTargeting|MirAncesTar|miRDB|RNAhybrid
UTRN	P46939	0.0591434	Medium	MirAncesTar|miRDB|Mirza-G
MDM2	Q00987	0.05913	Medium	BiTargeting|MirAncesTar|miRDB|RNAhybrid
ZNF532	Q9HCE3	0.0591274	Medium	MirAncesTar|miRDB|Mirza-G|RNAhybrid
NR1I2	O75469	0.0591172	Medium	MirAncesTar|miRDB|Mirza-G|RNAhybrid
SDC2	P34741	0.0591125	Medium	MirAncesTar|miRDB|Mirza-G|RNAhybrid
FAM131B	Q86XD5	0.0591051	Medium	BiTargeting|MirAncesTar|miRDB|RNAhybrid
LRRC20	Q8TCA0	0.0591041	Medium	BiTargeting|MirAncesTar|miRDB
DCAF12	Q5T6F0	0.0590975	Medium	MirAncesTar|miRDB|Mirza-G|RNAhybrid
RNF44	Q7L0R7	0.0590795	Medium	MirAncesTar|miRDB|Mirza-G|RNAhybrid
RIC8B	Q9NVN3	0.059066	Medium	MirAncesTar|miRDB|Mirza-G|RNAhybrid
TMEM192	Q8IY95	0.0590644	Medium	MirAncesTar|miRDB|Mirza-G|RNAhybrid
PNPLA5	Q7Z6Z6	0.0590465	Medium	BiTargeting|MirAncesTar|miRDB|Mirza-G|RNAhybrid
PDE1A	P54750	0.0590262	Medium	BiTargeting|MirAncesTar|Mirza-G|RNAhybrid
SEMA4C	Q9C0C4	0.0590243	Medium	MirAncesTar|miRDB|Mirza-G|RNAhybrid
SLC25A39	Q9BZJ4	0.0590067	Medium	MirAncesTar|miRDB|Mirza-G|RNAhybrid
EPN2	O95208	0.0590015	Medium	BiTargeting|MirAncesTar|miRDB|RNAhybrid
P2RX4	Q99571	0.0589969	Medium	BiTargeting|MirAncesTar|miRDB|Mirza-G|RNAhybrid
FHDC1	Q9C0D6	0.0589962	Medium	MirAncesTar|miRDB|Mirza-G
MAGI1	Q96QZ7	0.0589887	Medium	MirAncesTar|Mirza-G|RNAhybrid
THAP9	Q9H5L6	0.0589819	Medium	MirAncesTar|miRDB|Mirza-G|RNAhybrid
LEPROT	O15243	0.0589548	Medium	MirAncesTar|miRDB|Mirza-G|RNA22
ARRB1	P49407	0.0589183	Medium	MirAncesTar|miRDB|Mirza-G|RNAhybrid
CCDC32	Q9BV29	0.0589153	Medium	BiTargeting|MirAncesTar|Mirza-G|RNAhybrid
MESD	Q14696	0.0588856	Medium	BiTargeting|MirAncesTar|miRDB|RNAhybrid
AFF1	P51825	0.0588727	Medium	MirAncesTar|miRDB
BBS9	Q3SYG4	0.0588681	Medium	MirAncesTar|miRDB|Mirza-G|RNAhybrid
SLC46A1	Q96NT5	0.0588565	Medium	BiTargeting|MirAncesTar|miRDB|RNAhybrid
MAGEA11	P43364	0.0588509	Medium	MirAncesTar|miRDB|Mirza-G|RNAhybrid
ACOT11	Q8WXI4	0.0588411	Medium	BiTargeting|MirAncesTar|miRDB|RNA22|RNAhybrid
NARS2	Q96I59	0.0588396	Medium	MirAncesTar|miRDB|Mirza-G|RNAhybrid
FAM135A	Q9P2D6	0.0588331	Medium	MirAncesTar|miRDB|Mirza-G|RNAhybrid
APC	P25054	0.0587395	Medium	MirAncesTar|miRDB|Mirza-G|RNAhybrid
IRAK3	Q9Y616	0.0587387	Medium	MirAncesTar|miRDB|RNAhybrid
TSPAN12	O95859	0.0587326	Medium	MirAncesTar|miRDB|Mirza-G|RNAhybrid
SLFN13	Q68D06	0.0587221	Medium	MirAncesTar|miRDB|Mirza-G|RNAhybrid
SLC1A4	P43007	0.0587144	Medium	MirAncesTar|miRDB|Mirza-G|RNAhybrid
TMEM229A	B2RXF0	0.0587126	Medium	MirAncesTar|miRDB|Mirza-G|RNAhybrid
ZNF132	P52740	0.0587111	Medium	MirAncesTar|miRDB|Mirza-G|RNAhybrid
PEF1	Q9UBV8	0.0586944	Medium	BiTargeting|MirAncesTar|miRDB|Mirza-G|RNAhybrid
RBMS1	P29558	0.0586582	Medium	MirAncesTar|Mirza-G|RNAhybrid
CSF3	P09919	0.0586247	Medium	BiTargeting|MirAncesTar|miRDB|Mirza-G|RNAhybrid
SLC27A5	Q9Y2P5	0.0585984	Medium	BiTargeting|MirAncesTar|miRDB|Mirza-G|RNAhybrid
HNF1A	P20823	0.0585861	Medium	BiTargeting|MirAncesTar|miRDB|RNAhybrid
ARHGDIA	P52565	0.0585541	Medium	MirAncesTar|miRDB|Mirza-G|RNAhybrid
ZNF304	Q9HCX3	0.0585352	Medium	MirAncesTar|miRDB|Mirza-G|RNAhybrid
DOLPP1	Q86YN1	0.0585072	Medium	BiTargeting|MirAncesTar|miRDB|RNAhybrid
MYSM1	Q5VVJ2	0.0584769	Medium	BiTargeting|MirAncesTar|miRDB|RNA22
IST1	P53990	0.0584595	Medium	MirAncesTar|miRDB|Mirza-G|RNAhybrid
IL24	Q13007	0.0584235	Medium	BiTargeting|MirAncesTar|miRDB|RNA22|RNAhybrid
FLRT2	O43155	0.0584126	Medium	BiTargeting|MirAncesTar|miRDB|Mirza-G|RNAhybrid
URB2	Q14146	0.0584091	Medium	MirAncesTar|miRDB|Mirza-G|RNA22|RNAhybrid
C2orf68	Q2NKX9	0.0584038	Medium	MirAncesTar|miRDB|Mirza-G|RNAhybrid
TMEM99	Q8N816	0.0583861	Medium	miRDB|Mirza-G|RNAhybrid
ADH1B	P00325	0.058333	Medium	MirAncesTar|miRDB|Mirza-G|RNAhybrid
SLC6A19	Q695T7	0.0583209	Medium	BiTargeting|MirAncesTar|miRDB|Mirza-G
FYCO1	Q9BQS8	0.0583177	Medium	MirAncesTar|miRDB|Mirza-G|RNAhybrid
G3BP2	Q9UN86	0.0583067	Medium	MirAncesTar|miRDB|Mirza-G|RNAhybrid
HSPBAP1	Q96EW2	0.0582736	Medium	MirAncesTar|miRDB|Mirza-G
PCDHA10	Q9Y5I2	0.0582646	Medium	MirAncesTar|miRDB|Mirza-G|RNAhybrid
CIB1	Q99828	0.0582225	Medium	BiTargeting|MirAncesTar|miRDB|Mirza-G|RNAhybrid
SYT1	P21579	0.0582117	Medium	MirAncesTar|Mirza-G|RNAhybrid
C7orf26	Q96N11	0.0581969	Medium	BiTargeting|MirAncesTar|miRDB|Mirza-G|RNAhybrid
ZC3H12D	A2A288	0.0581937	Medium	MirAncesTar|miRDB|Mirza-G|RNAhybrid
CBX2	Q14781	0.0581356	Medium	MirAncesTar|miRDB
CTIF	O43310	0.058131	Medium	BiTargeting|MirAncesTar|miRDB|Mirza-G
RGS6	P49758	0.0581204	Medium	BiTargeting|MirAncesTar|miRDB|Mirza-G|RNAhybrid
FRMPD3	Q5JV73	0.0581177	Medium	BiTargeting|MirAncesTar|miRDB|RNAhybrid
UGGT1	Q9NYU2	0.0581	Medium	MirAncesTar|miRDB|Mirza-G|RNAhybrid
SLC9A4	Q6AI14	0.0580825	Medium	MirAncesTar|miRDB|Mirza-G|RNAhybrid
MIB2	Q96AX9	0.0580398	Medium	BiTargeting|MirAncesTar|miRDB|RNA22|RNAhybrid
TINF2	Q9BSI4	0.0580141	Medium	BiTargeting|MirAncesTar|Mirza-G|RNAhybrid
HSPA14	Q0VDF9	0.0579621	Medium	BiTargeting|MirAncesTar|miRDB|RNAhybrid
PAFAH1B2	P68402	0.0579515	Medium	MirAncesTar|Mirza-G|RNAhybrid
ZFP91	Q96JP5	0.0579444	Medium	MirAncesTar|miRDB|Mirza-G
ETV4	P43268	0.0579182	Medium	BiTargeting|MirAncesTar|miRDB|RNAhybrid
UACA	Q9BZF9	0.0578748	Medium	MirAncesTar|Mirza-G|RNAhybrid
P2RY6	Q15077	0.0578656	Medium	MirAncesTar|miRDB|Mirza-G|RNAhybrid
FURIN	P09958	0.0578641	Medium	BiTargeting|MirAncesTar|miRDB|RNAhybrid
CD207	Q9UJ71	0.0578461	Medium	MirAncesTar|miRDB|Mirza-G|RNAhybrid
ARHGAP11A	Q6P4F7	0.0578396	Medium	MirAncesTar|miRDB|Mirza-G|RNAhybrid
GRIK3	Q13003	0.0578276	Medium	BiTargeting|MirAncesTar|miRDB|RNA22
OPA1	O60313	0.0578216	Medium	BiTargeting|MirAncesTar|miRDB|Mirza-G|RNAhybrid
RILPL2	Q969X0	0.0578063	Medium	MirAncesTar|miRDB
GALNT2	Q10471	0.0578024	Medium	BiTargeting|MirAncesTar|miRDB|RNA22
PET117	Q6UWS5	0.0577826	Medium	MirAncesTar|miRDB|Mirza-G|RNAhybrid
RNF144B	Q7Z419	0.0577626	Medium	MirAncesTar|miRDB|Mirza-G
TMEM120A	Q9BXJ8	0.057759	Medium	BiTargeting|MirAncesTar|miRDB|RNAhybrid
GRID1	Q9ULK0	0.0577443	Medium	MirAncesTar|miRDB|Mirza-G|RNAhybrid
TOMM22	Q9NS69	0.0577275	Medium	MirAncesTar|miRDB|Mirza-G
EARS2	Q5JPH6	0.0577048	Medium	MirAncesTar|miRDB|Mirza-G|RNAhybrid
DIS3	Q9Y2L1	0.0577001	Medium	MirAncesTar|miRDB|Mirza-G|RNAhybrid
OARD1	Q9Y530	0.0576765	Medium	BiTargeting|MirAncesTar|miRDB|RNAhybrid
OLFM2	O95897	0.0576745	Medium	MirAncesTar|miRDB|Mirza-G|RNAhybrid
LRRC18	Q8N456	0.0576449	Medium	MirAncesTar|miRDB|Mirza-G|RNAhybrid
HK1	P19367	0.0576364	Medium	BiTargeting|MirAncesTar|miRDB|Mirza-G|RNAhybrid
LAMC3	Q9Y6N6	0.0576222	Medium	MirAncesTar|miRDB|Mirza-G|RNAhybrid
GNAQ	P50148	0.0576071	Medium	MirAncesTar|miRDB
NDOR1	Q9UHB4	0.0575748	Medium	MirAncesTar|miRDB|RNAhybrid
ARHGAP29	Q52LW3	0.0575511	Medium	MirAncesTar|miRDB|Mirza-G|RNA22|RNAhybrid
PPIL6	Q8IXY8	0.0575256	Medium	MirAncesTar|miRDB|Mirza-G|RNAhybrid
SLC25A47	Q6Q0C1	0.0575225	Medium	BiTargeting|MirAncesTar|miRDB|RNAhybrid
CHL1	O00533	0.0575208	Medium	BiTargeting|MirAncesTar|miRDB|RNAhybrid
SOX1	O00570	0.0574892	Medium	MirAncesTar|miRDB|Mirza-G
HCAR1	Q9BXC0	0.0574682	Medium	BiTargeting|MirAncesTar|miRDB|Mirza-G
ADRA2A	P08913	0.0573985	Medium	MirAncesTar|miRDB|Mirza-G
HP1BP3	Q5SSJ5	0.0573518	Medium	MirAncesTar|miRDB|Mirza-G|RNA22|RNAhybrid
ANKRD44	Q8N8A2	0.0573518	Medium	MirAncesTar|miRDB|Mirza-G|RNAhybrid
FAM60A	Q9NP50	0.0573326	Medium	BiTargeting|MirAncesTar|Mirza-G|RNAhybrid
PTPRN2	Q92932	0.0573313	Medium	BiTargeting|MirAncesTar|miRDB|Mirza-G|RNAhybrid
SLC47A1	Q96FL8	0.0573092	Medium	BiTargeting|MirAncesTar|miRDB|RNAhybrid
SNU13	P55769	0.0573058	Medium	BiTargeting|MirAncesTar|miRDB|Mirza-G|RNAhybrid
NANOS2	P60321	0.0572999	Medium	MirAncesTar|miRDB|Mirza-G
ACADSB	P45954	0.0572579	Medium	MirAncesTar|miRDB|Mirza-G|RNAhybrid
PLIN3	O60664	0.057244	Medium	MirAncesTar|miRDB|Mirza-G|RNAhybrid
USP11	P51784	0.0572303	Medium	MirAncesTar|miRDB|Mirza-G|RNAhybrid
EDEM1	Q92611	0.0572269	Medium	MirAncesTar|miRDB|Mirza-G|RNAhybrid
PTP4A3	O75365	0.0572166	Medium	BiTargeting|MirAncesTar|miRDB|RNAhybrid
ADARB2	Q9NS39	0.0571848	Medium	MirAncesTar|miRDB|RNAhybrid
LRRC10B	A6NIK2	0.0571721	Medium	BiTargeting|MirAncesTar|miRDB|Mirza-G|RNAhybrid
EPM2A	B3EWF7	0.0571668	Medium	MirAncesTar|miRDB|Mirza-G|RNAhybrid
CPSF2	Q9P2I0	0.05716	Medium	MirAncesTar|miRDB|Mirza-G|RNAhybrid
VSX1	Q9NZR4	0.0571472	Medium	BiTargeting|MirAncesTar|miRDB|RNAhybrid
FAM133A	Q8N9E0	0.0571433	Medium	MirAncesTar|miRDB|Mirza-G
SSU72	Q9NP77	0.0571352	Medium	MirAncesTar|miRDB|Mirza-G|RNA22|RNAhybrid
AMZ1	Q400G9	0.0570891	Medium	MirAncesTar|miRDB|Mirza-G|RNAhybrid
TMEM268	Q5VZI3	0.0570814	Medium	MirAncesTar|miRDB|Mirza-G
TMEM257	O96002	0.0570723	Medium	MirAncesTar|miRDB|Mirza-G|RNAhybrid
BRF1	Q92994	0.0570584	Medium	BiTargeting|MirAncesTar|miRDB|Mirza-G|RNAhybrid
PPIF	P30405	0.0570417	Medium	MirAncesTar|miRDB|Mirza-G|RNAhybrid
NCEH1	Q6PIU2	0.0569486	Medium	MirAncesTar|miRDB|Mirza-G|RNAhybrid
SREK1	Q8WXA9	0.0569326	Medium	MirAncesTar|Mirza-G|RNAhybrid
BRD1	O95696	0.0569172	Medium	MirAncesTar|Mirza-G|RNAhybrid
RRAS2	P62070	0.0569006	Medium	MirAncesTar|miRDB|Mirza-G|RNAhybrid
DPF2	Q92785	0.0568373	Medium	BiTargeting|MirAncesTar|miRDB|Mirza-G|RNAhybrid
MSTO1	Q9BUK6	0.0568279	Medium	BiTargeting|MirAncesTar|Mirza-G|RNA22|RNAhybrid
FGFR1	P11362	0.0568237	Medium	BiTargeting|MirAncesTar|miRDB|Mirza-G|RNAhybrid
FARSA	Q9Y285	0.0568147	Medium	BiTargeting|MirAncesTar|miRDB|Mirza-G|RNAhybrid
RMDN1	Q96DB5	0.0568062	Medium	MirAncesTar|miRDB|Mirza-G|RNAhybrid
TRIM4	Q9C037	0.0568047	Medium	MirAncesTar|Mirza-G|RNAhybrid
ZFP37	Q9Y6Q3	0.0567602	Medium	MirAncesTar|miRDB|Mirza-G|RNAhybrid
SP100	P23497	0.0567397	Medium	MirAncesTar|miRDB|Mirza-G|RNAhybrid
ICOS	Q9Y6W8	0.0567369	Medium	BiTargeting|MirAncesTar|miRDB|Mirza-G|RNAhybrid
PRPF40A	O75400	0.0567265	Medium	MirAncesTar|miRDB|RNAhybrid
GIGYF1	O75420	0.0566943	Medium	MirAncesTar|miRDB|Mirza-G
GNPTAB	Q3T906	0.0566871	Medium	MirAncesTar|miRDB|Mirza-G|RNAhybrid
KIN	O60870	0.056678	Medium	BiTargeting|MirAncesTar|miRDB|RNAhybrid
DTNBP1	Q96EV8	0.0566309	Medium	MirAncesTar|miRDB|Mirza-G|RNAhybrid
KCTD4	Q8WVF5	0.0566273	Medium	MirAncesTar|miRDB|Mirza-G|RNAhybrid
YPEL1	O60688	0.0566246	Medium	MirAncesTar|miRDB|Mirza-G|RNAhybrid
ANKRD45	Q5TZF3	0.0565808	Medium	MirAncesTar|miRDB|Mirza-G|RNAhybrid
SUFU	Q9UMX1	0.0565335	Medium	BiTargeting|MirAncesTar|miRDB|Mirza-G|RNAhybrid
VSX2	P58304	0.0565205	Medium	MirAncesTar|miRDB|Mirza-G
ADAMTSL4	Q6UY14	0.05652	Medium	MirAncesTar|miRDB|Mirza-G|RNA22|RNAhybrid
HNMT	P50135	0.0565064	Medium	MirAncesTar|miRDB|Mirza-G|RNAhybrid
TACR1	P25103	0.0565038	Medium	MirAncesTar|miRDB|Mirza-G|RNAhybrid
PIGQ	Q9BRB3	0.0564984	Medium	BiTargeting|MirAncesTar|miRDB|RNAhybrid
CLDN19	Q8N6F1	0.0564499	Medium	BiTargeting|MirAncesTar|miRDB|RNA22|RNAhybrid
ATP8A2	Q9NTI2	0.0564305	Medium	BiTargeting|MirAncesTar|Mirza-G|RNAhybrid
MUC5B	Q9HC84	0.0563833	Medium	BiTargeting|MirAncesTar|miRDB|Mirza-G|RNAhybrid
TKTL1	P51854	0.0563799	Medium	BiTargeting|MirAncesTar|miRDB|RNAhybrid
GHITM	Q9H3K2	0.0563563	Medium	MirAncesTar|miRDB|Mirza-G|RNAhybrid
PYGO1	Q9Y3Y4	0.0563476	Medium	MirAncesTar|miRDB|RNAhybrid
RNFT1	Q5M7Z0	0.0563251	Medium	MirAncesTar|miRDB|Mirza-G|RNAhybrid
SLITRK4	Q8IW52	0.0563186	Medium	MirAncesTar|miRDB|Mirza-G|RNAhybrid
LAMP2	P13473	0.0563112	Medium	MirAncesTar|miRDB|Mirza-G|RNAhybrid
PCDHA13	Q9Y5I0	0.0563106	Medium	MirAncesTar|miRDB|Mirza-G
TRMT61A	Q96FX7	0.0562907	Medium	MirAncesTar|miRDB|Mirza-G
C1orf50	Q9BV19	0.0562646	Medium	MirAncesTar|miRDB|Mirza-G|RNAhybrid
SLC9A8	Q9Y2E8	0.056242	Medium	BiTargeting|MirAncesTar|miRDB|Mirza-G
NPNT	Q6UXI9	0.0561946	Medium	BiTargeting|MirAncesTar|miRDB|RNAhybrid
APBA1	Q02410	0.0561883	Medium	MirAncesTar|miRDB|Mirza-G
TCP10L	Q8TDR4	0.0561307	Medium	BiTargeting|MirAncesTar|miRDB|RNAhybrid
ZBTB44	Q8NCP5	0.0560787	Medium	MirAncesTar|miRDB|Mirza-G|RNAhybrid
GAA	P10253	0.0560676	Medium	BiTargeting|MirAncesTar|miRDB|Mirza-G|RNAhybrid
MIXL1	Q9H2W2	0.0560669	Medium	BiTargeting|MirAncesTar|miRDB|RNA22|RNAhybrid
CASK	O14936	0.056056	Medium	MirAncesTar|Mirza-G|RNAhybrid
PPP1R12B	O60237	0.0560159	Medium	BiTargeting|MirAncesTar|RNA22|RNAhybrid
SENP5	Q96HI0	0.0560127	Medium	MirAncesTar|miRDB|Mirza-G|RNAhybrid
NIPAL4	Q0D2K0	0.0559739	Medium	BiTargeting|MirAncesTar|miRDB|Mirza-G|RNAhybrid
RBFA	Q8N0V3	0.0559556	Medium	MirAncesTar|miRDB|Mirza-G|RNAhybrid
OTOA	Q7RTW8	0.0559491	Medium	BiTargeting|MirAncesTar|miRDB|RNAhybrid
GSTCD	Q8NEC7	0.055949	Medium	MirAncesTar|miRDB|Mirza-G|RNAhybrid
FNDC5	Q8NAU1	0.0559338	Medium	MirAncesTar|miRDB|Mirza-G|RNA22|RNAhybrid
NEDD1	Q8NHV4	0.0559314	Medium	MirAncesTar|Mirza-G|RNAhybrid
ATG5	Q9H1Y0	0.055917	Medium	MirAncesTar|miRDB|Mirza-G|RNAhybrid
STK38L	Q9Y2H1	0.0559119	Medium	MirAncesTar|miRDB|Mirza-G|RNAhybrid
SENP1	Q9P0U3	0.0559052	Medium	MirAncesTar|miRDB
AMHR2	Q16671	0.0558825	Medium	BiTargeting|MirAncesTar|Mirza-G|RNAhybrid
ZKSCAN1	P17029	0.0558787	Medium	BiTargeting|MirAncesTar|miRDB
ENTPD3	O75355	0.0558644	Medium	MirAncesTar|miRDB|Mirza-G|RNAhybrid
UBE2Q1	Q7Z7E8	0.0558593	Medium	MirAncesTar|miRDB|Mirza-G|RNA22|RNAhybrid
BVES	Q8NE79	0.0558473	Medium	MirAncesTar|miRDB|Mirza-G|RNAhybrid
PCNX1	Q96RV3	0.0558464	Medium	MirAncesTar|miRDB|Mirza-G|RNAhybrid
ZNF678	Q5SXM1	0.0558306	Medium	MirAncesTar|miRDB|RNA22
CDCP1	Q9H5V8	0.0558256	Medium	MirAncesTar|miRDB|Mirza-G|RNAhybrid
TTYH3	Q9C0H2	0.0558245	Medium	BiTargeting|MirAncesTar|miRDB|RNAhybrid
PTPRQ	Q9UMZ3	0.0558179	Medium	MirAncesTar|miRDB|Mirza-G|RNAhybrid
KCTD2	Q14681	0.0558127	Medium	BiTargeting|MirAncesTar|miRDB|RNAhybrid
USP46	P62068	0.0557895	Medium	MirAncesTar|Mirza-G|RNAhybrid
EPHA7	Q15375	0.0557825	Medium	MirAncesTar|miRDB|Mirza-G|RNAhybrid
OR11A1	Q9GZK7	0.0557686	Medium	MirAncesTar|miRDB|Mirza-G|RNAhybrid
NUFIP2	Q7Z417	0.0557231	Medium	MirAncesTar|miRDB|RNAhybrid
VAV2	P52735	0.0557002	Medium	BiTargeting|MirAncesTar|miRDB|Mirza-G
FCER1G	P30273	0.0556997	Medium	MirAncesTar|miRDB|Mirza-G|RNAhybrid
BTN1A1	Q13410	0.0556976	Medium	MirAncesTar|miRDB|Mirza-G|RNAhybrid
CCDC181	Q5TID7	0.0556968	Medium	MirAncesTar|Mirza-G|RNA22|RNAhybrid
BTF3L4	Q96K17	0.0556842	Medium	MirAncesTar|miRDB|RNA22|RNAhybrid
DDX18	Q9NVP1	0.0556486	Medium	MirAncesTar|miRDB|RNAhybrid
HEXA	P06865	0.0556393	Medium	MirAncesTar|miRDB|Mirza-G|RNAhybrid
TMEM167B	Q9NRX6	0.0556369	Medium	MirAncesTar|miRDB|Mirza-G|RNA22
SIX4	Q9UIU6	0.0556097	Medium	MirAncesTar|miRDB|Mirza-G
PPP1R3E	Q9H7J1	0.055604	Medium	BiTargeting|MirAncesTar|miRDB|RNAhybrid
NIT1	Q86X76	0.0556016	Medium	BiTargeting|MirAncesTar|Mirza-G|RNA22|RNAhybrid
ZNF621	Q6ZSS3	0.0555902	Medium	MirAncesTar|miRDB|RNAhybrid
SPATA33	Q96N06	0.0555562	Medium	BiTargeting|MirAncesTar|Mirza-G|RNAhybrid
MLANA	Q16655	0.0555555	Medium	BiTargeting|MirAncesTar|Mirza-G|RNAhybrid
SSH1	Q8WYL5	0.0555308	Medium	MirAncesTar|miRDB|Mirza-G|RNAhybrid
ZNF398	Q8TD17	0.0555284	Medium	MirAncesTar|miRDB|Mirza-G|RNAhybrid
C20orf194	Q5TEA3	0.0555235	Medium	MirAncesTar|miRDB|Mirza-G
TPR	P12270	0.0555179	Medium	MirAncesTar|miRDB|Mirza-G
PPP1R21	Q6ZMI0	0.0555104	Medium	MirAncesTar|miRDB|Mirza-G|RNAhybrid
MVK	Q03426	0.0554994	Medium	BiTargeting|MirAncesTar|miRDB|RNAhybrid
FAM210B	Q96KR6	0.0554879	Medium	MirAncesTar|miRDB|Mirza-G|RNAhybrid
LSM14A	Q8ND56	0.0554835	Medium	BiTargeting|MirAncesTar|miRDB|RNAhybrid
ZNF829	Q3KNS6	0.0554822	Medium	MirAncesTar|Mirza-G|RNAhybrid
THEM4	Q5T1C6	0.05547	Medium	MirAncesTar|miRDB|Mirza-G|RNA22|RNAhybrid
SLC24A2	Q9UI40	0.0554599	Medium	MirAncesTar|miRDB
EEF2K	O00418	0.0554508	Medium	MirAncesTar|miRDB|Mirza-G|RNAhybrid
PCDHAC2	Q9Y5I4	0.0554391	Medium	MirAncesTar|miRDB|Mirza-G
CSNK1D	P48730	0.0554253	Medium	MirAncesTar|Mirza-G|RNAhybrid
TMED1	Q13445	0.0554141	Medium	MirAncesTar|miRDB|Mirza-G|RNAhybrid
TLR2	O60603	0.0553613	Medium	MirAncesTar|miRDB|Mirza-G|RNAhybrid
DMAC1		0.0553582	Medium	MirAncesTar|miRDB|Mirza-G
PRKD3	O94806	0.0553083	Medium	MirAncesTar|miRDB|Mirza-G
C6orf136	Q5SQH8	0.0552997	Medium	MirAncesTar|Mirza-G|RNAhybrid
RAB30	Q15771	0.0552894	Medium	MirAncesTar|miRDB|RNAhybrid
MPRIP	Q6WCQ1	0.0552717	Medium	MirAncesTar|miRDB|RNAhybrid
ZNF451	Q9Y4E5	0.055267	Medium	MirAncesTar|miRDB|Mirza-G|RNAhybrid
ZXDB	P98169	0.0552488	Medium	MirAncesTar|miRDB|Mirza-G
STK24	Q9Y6E0	0.0552393	Medium	BiTargeting|MirAncesTar|Mirza-G|RNAhybrid
ADM	P35318	0.0552373	Medium	MirAncesTar|miRDB|Mirza-G|RNAhybrid
TMEM181	Q9P2C4	0.055232	Medium	BiTargeting|MirAncesTar|Mirza-G
CLEC16A	Q2KHT3	0.0552239	Medium	BiTargeting|MirAncesTar|miRDB|RNAhybrid
MID1	O15344	0.0552228	Medium	MirAncesTar|miRDB|RNAhybrid
PCLO	Q9Y6V0	0.0551994	Medium	MirAncesTar|Mirza-G|RNAhybrid
HELZ2	Q9BYK8	0.0551858	Medium	MirAncesTar|miRDB|RNAhybrid
OPCML	Q14982	0.0551765	Medium	MirAncesTar|miRDB|RNAhybrid
IGF2BP2	Q9Y6M1	0.0551626	Medium	BiTargeting|MirAncesTar|miRDB|RNAhybrid
NEMP2	A6NFY4	0.0551503	Medium	MirAncesTar|miRDB|Mirza-G|RNAhybrid
POGLUT1	Q8NBL1	0.0551427	Medium	MirAncesTar|miRDB|Mirza-G|RNAhybrid
CHRNA7	P36544	0.0551007	Medium	BiTargeting|MirAncesTar|miRDB|RNAhybrid
ZNF280D	Q6N043	0.0550846	Medium	MirAncesTar|miRDB|Mirza-G|RNAhybrid
CYB5R1	Q9UHQ9	0.0550832	Medium	BiTargeting|MirAncesTar|miRDB|RNA22|RNAhybrid
GIGYF2	Q6Y7W6	0.0550804	Medium	MirAncesTar|miRDB|Mirza-G|RNAhybrid
DLGAP4	Q9Y2H0	0.0550731	Medium	BiTargeting|MirAncesTar|miRDB|RNAhybrid
ZSCAN30	Q86W11	0.055073	Medium	MirAncesTar|miRDB|Mirza-G|RNAhybrid
POLA1	P09884	0.0550576	Medium	MirAncesTar|miRDB|Mirza-G|RNAhybrid
ZNF217	O75362	0.0550453	Medium	MirAncesTar|miRDB|Mirza-G|RNAhybrid
ARID3B	Q8IVW6	0.0550244	Medium	BiTargeting|MirAncesTar|miRDB
RARRES3	Q9UL19	0.0550227	Medium	BiTargeting|MirAncesTar|miRDB|RNAhybrid
MBNL3	Q9NUK0	0.0550004	Medium	BiTargeting|MirAncesTar|RNAhybrid
NPTX1	Q15818	0.0549832	Medium	MirAncesTar|miRDB|Mirza-G
LURAP1	Q96LR2	0.0549634	Medium	MirAncesTar|miRDB|Mirza-G|RNA22|RNAhybrid
PAM	P19021	0.0549372	Medium	MirAncesTar|miRDB|Mirza-G|RNAhybrid
CDH4	P55283	0.0549086	Medium	BiTargeting|MirAncesTar|miRDB|RNAhybrid
PPARGC1B	Q86YN6	0.0549037	Medium	MirAncesTar|miRDB|Mirza-G|RNAhybrid
RETREG2	Q8NC44	0.0548932	Medium	MirAncesTar|miRDB|Mirza-G|RNAhybrid
ADK	P55263	0.0548713	Medium	MirAncesTar|miRDB|Mirza-G|RNAhybrid
UQCRQ	O14949	0.0548693	Medium	MirAncesTar|miRDB|Mirza-G|RNAhybrid
ALG1	Q9BT22	0.0548581	Medium	BiTargeting|MirAncesTar|miRDB|RNAhybrid
TYW3	Q6IPR3	0.0548403	Medium	MirAncesTar|miRDB|Mirza-G
ATXN2L	Q8WWM7	0.054817	Medium	MirAncesTar|miRDB|Mirza-G|RNAhybrid
UHMK1	Q8TAS1	0.0547867	Medium	MirAncesTar|miRDB|Mirza-G
TFDP2	Q14188	0.054771	Medium	MirAncesTar|miRDB|RNAhybrid
BCLAF1	Q9NYF8	0.0547671	Medium	MirAncesTar|miRDB|Mirza-G|RNAhybrid
TCL1A	P56279	0.0547304	Medium	MirAncesTar|miRDB|Mirza-G|RNAhybrid
B3GLCT	Q6Y288	0.05473	Medium	MirAncesTar|miRDB|Mirza-G
SLC4A8	Q2Y0W8	0.0547293	Medium	BiTargeting|MirAncesTar|miRDB|RNAhybrid
PID1	Q7Z2X4	0.0547165	Medium	MirAncesTar|miRDB|Mirza-G|RNAhybrid
SYT13	Q7L8C5	0.0547086	Medium	MirAncesTar|miRDB|Mirza-G
MRPL35	Q9NZE8	0.0547047	Medium	MirAncesTar|miRDB|Mirza-G|RNAhybrid
CDH1	P12830	0.0547017	Medium	MirAncesTar|miRDB|Mirza-G|RNAhybrid
LARS2	Q15031	0.0546986	Medium	BiTargeting|MirAncesTar|miRDB|RNAhybrid
MSANTD4	Q8NCY6	0.0546697	Medium	MirAncesTar|Mirza-G|RNAhybrid
NBPF12	Q5TAG4	0.054648	Medium	MirAncesTar|miRDB|RNA22|RNAhybrid
MYB	P10242	0.0546474	Medium	MirAncesTar|miRDB|Mirza-G|RNAhybrid
EMC8	O43402	0.0546394	Medium	MirAncesTar|miRDB|Mirza-G|RNAhybrid
CXorf38	Q8TB03	0.054595	Medium	MirAncesTar|miRDB|Mirza-G|RNAhybrid
MAP6	Q96JE9	0.054583	Medium	MirAncesTar|miRDB|Mirza-G|RNAhybrid
DHFR2	Q86XF0	0.0545631	Medium	BiTargeting|MirAncesTar|miRDB|Mirza-G|RNAhybrid
CARNMT1	Q8N4J0	0.0545627	Medium	BiTargeting|MirAncesTar|Mirza-G|RNAhybrid
ABCC9	O60706	0.054536	Medium	MirAncesTar|miRDB|RNAhybrid
SETX	Q7Z333	0.0545314	Medium	MirAncesTar|miRDB|Mirza-G
ZNF148	Q9UQR1	0.0545187	Medium	MirAncesTar|Mirza-G|RNAhybrid
KIF3A	Q9Y496	0.0544921	Medium	MirAncesTar|miRDB|Mirza-G|RNAhybrid
CD80	P33681	0.0544902	Medium	MirAncesTar|miRDB|Mirza-G|RNAhybrid
ILDR1	Q86SU0	0.0544895	Medium	MirAncesTar|miRDB|RNAhybrid
COL6A3	P12111	0.0544813	Medium	MirAncesTar|miRDB|Mirza-G|RNAhybrid
WWC1	Q8IX03	0.0544489	Medium	MirAncesTar|miRDB|Mirza-G|RNAhybrid
SNX19	Q92543	0.0544375	Medium	MirAncesTar|miRDB|Mirza-G|RNAhybrid
RELL1	Q8IUW5	0.0543819	Medium	MirAncesTar|miRDB|Mirza-G|RNAhybrid
UBE2H	P62256	0.0543616	Medium	MirAncesTar|miRDB|Mirza-G|RNAhybrid
CHUK	O15111	0.054359	Medium	MirAncesTar|miRDB|Mirza-G|RNAhybrid
NAALADL2	Q58DX5	0.0543528	Medium	MirAncesTar|miRDB|Mirza-G|RNAhybrid
POU2F3	Q9UKI9	0.0543485	Medium	MirAncesTar|miRDB|Mirza-G|RNAhybrid
ACOX1	Q15067	0.0543444	Medium	MirAncesTar|miRDB|RNAhybrid
GPX6	P59796	0.0543262	Medium	MirAncesTar|miRDB|Mirza-G|RNAhybrid
SERTAD2	Q14140	0.0543184	Medium	MirAncesTar|miRDB|Mirza-G
UBE2B	P63146	0.0543089	Medium	MirAncesTar|miRDB|Mirza-G|RNAhybrid
CDHR3	Q6ZTQ4	0.0543006	Medium	MirAncesTar|miRDB|Mirza-G|RNAhybrid
TTLL11	Q8NHH1	0.0542892	Medium	BiTargeting|MirAncesTar|Mirza-G|RNAhybrid
NFIL3	Q16649	0.0542857	Medium	miRDB|Mirza-G|RNAhybrid
PSG7	Q13046	0.0542724	Medium	MirAncesTar|miRDB|Mirza-G|RNAhybrid
RPS6KL1	Q9Y6S9	0.0542712	Medium	BiTargeting|MirAncesTar|miRDB|RNAhybrid
ENDOV	Q8N8Q3	0.0542651	Medium	MirAncesTar|miRDB|Mirza-G|RNAhybrid
PPARD	Q03181	0.054251	Medium	BiTargeting|MirAncesTar|Mirza-G
FAM83G	A6ND36	0.0542193	Medium	BiTargeting|MirAncesTar|miRDB|Mirza-G|RNAhybrid
WSCD2	Q2TBF2	0.0541892	Medium	MirAncesTar|miRDB|Mirza-G|RNAhybrid
ALDH16A1	Q8IZ83	0.0541802	Medium	BiTargeting|MirAncesTar|miRDB|RNAhybrid
ZNF772	Q68DY9	0.0541734	Medium	MirAncesTar|miRDB|Mirza-G|RNAhybrid
BMP8A	Q7Z5Y6	0.0541601	Medium	MirAncesTar|miRDB|RNA22|RNAhybrid
SLC30A2	Q9BRI3	0.0541446	Medium	MirAncesTar|miRDB|Mirza-G|RNA22|RNAhybrid
CLSTN2	Q9H4D0	0.0541365	Medium	BiTargeting|MirAncesTar|miRDB|Mirza-G
SEMA3G	Q9NS98	0.0541104	Medium	BiTargeting|MirAncesTar|Mirza-G
HOXA11	P31270	0.0541075	Medium	MirAncesTar|miRDB|Mirza-G|RNAhybrid
CLCN4	P51793	0.0540683	Medium	MirAncesTar|Mirza-G|RNAhybrid
TRDMT1	O14717	0.0540676	Medium	MirAncesTar|miRDB|Mirza-G|RNAhybrid
LCLAT1	Q6UWP7	0.0540632	Medium	MirAncesTar|miRDB|Mirza-G
CCDC107	Q8WV48	0.0540609	Medium	MirAncesTar|miRDB|Mirza-G|RNAhybrid
ZNF407	Q9C0G0	0.0540476	Medium	MirAncesTar|Mirza-G|RNAhybrid
RAB3B	P20337	0.0540301	Medium	MirAncesTar|miRDB|RNA22
NUMA1	Q14980	0.0540152	Medium	BiTargeting|MirAncesTar|miRDB|RNAhybrid
LGR4	Q9BXB1	0.0539925	Medium	MirAncesTar|miRDB|Mirza-G|RNAhybrid
LYZL1	Q6UWQ5	0.0539721	Medium	MirAncesTar|miRDB|Mirza-G|RNAhybrid
NDUFA10	O95299	0.0539377	Medium	MirAncesTar|miRDB|Mirza-G|RNAhybrid
NAA60	Q9H7X0	0.0539368	Medium	BiTargeting|MirAncesTar|miRDB|RNAhybrid
TMCC2	O75069	0.0539321	Medium	MirAncesTar|miRDB|Mirza-G|RNA22|RNAhybrid
STXBP5L	Q9Y2K9	0.0538904	Medium	MirAncesTar|miRDB|Mirza-G|RNAhybrid
SYPL2	Q5VXT5	0.0538673	Medium	MirAncesTar|miRDB|Mirza-G|RNA22
PLPBP	O94903	0.0538422	Medium	MirAncesTar|miRDB|Mirza-G|RNAhybrid
SPG7	Q9UQ90	0.0538343	Medium	MirAncesTar|miRDB|Mirza-G|RNAhybrid
KIAA0753	Q2KHM9	0.0538322	Medium	MirAncesTar|miRDB|Mirza-G|RNAhybrid
IFITM10	A6NMD0	0.0538296	Medium	BiTargeting|MirAncesTar|miRDB|Mirza-G
WIPI2	Q9Y4P8	0.0538288	Medium	MirAncesTar|miRDB|RNAhybrid
UNK	Q9C0B0	0.0538071	Medium	MirAncesTar|miRDB|Mirza-G|RNAhybrid
SFRP4	Q6FHJ7	0.0537983	Medium	MirAncesTar|miRDB|Mirza-G|RNAhybrid
EYA3	Q99504	0.0537911	Medium	BiTargeting|MirAncesTar|RNA22|RNAhybrid
ARGFX	A6NJG6	0.0537559	Medium	MirAncesTar|miRDB|Mirza-G
IFNAR1	P17181	0.0537547	Medium	MirAncesTar|miRDB
MEGF6	O75095	0.0537517	Medium	MirAncesTar|miRDB|Mirza-G|RNA22|RNAhybrid
C11orf86	A6NJI1	0.0537367	Medium	MirAncesTar|miRDB|Mirza-G|RNAhybrid
PTDSS2	Q9BVG9	0.0537359	Medium	MirAncesTar|miRDB|Mirza-G|RNAhybrid
TRIM66	O15016	0.053716	Medium	MirAncesTar|Mirza-G
SS18L1	O75177	0.0536998	Medium	MirAncesTar|miRDB|Mirza-G|RNAhybrid
VWA1	Q6PCB0	0.0536813	Medium	BiTargeting|MirAncesTar|miRDB|RNA22
ZIC5	Q96T25	0.0536676	Medium	MirAncesTar|miRDB|Mirza-G
AMACR	Q9UHK6	0.0536625	Medium	MirAncesTar|miRDB|Mirza-G|RNAhybrid
PVR	P15151	0.0536541	Medium	MirAncesTar|miRDB|Mirza-G|RNAhybrid
LETM1	O95202	0.0536271	Medium	MirAncesTar|miRDB|Mirza-G
CD1C	P29017	0.053582	Medium	MirAncesTar|miRDB|Mirza-G|RNAhybrid
SNCB	Q16143	0.0535297	Medium	BiTargeting|MirAncesTar|miRDB|RNAhybrid
SLC25A45	Q8N413	0.0535253	Medium	BiTargeting|MirAncesTar|miRDB|RNAhybrid
WNK1	Q9H4A3	0.0535213	Medium	MirAncesTar|miRDB|Mirza-G|RNAhybrid
MTHFR	P42898	0.0535188	Medium	BiTargeting|MirAncesTar|miRDB|RNA22
PGAP3	Q96FM1	0.0534853	Medium	BiTargeting|MirAncesTar|miRDB|RNAhybrid
CPM	P14384	0.0534824	Medium	MirAncesTar|miRDB|RNAhybrid
EPHA4	P54764	0.0534496	Medium	MirAncesTar|miRDB|Mirza-G|RNAhybrid
CDCA7	Q9BWT1	0.0534423	Medium	MirAncesTar|miRDB|Mirza-G|RNAhybrid
ARHGEF7	Q14155	0.0534338	Medium	BiTargeting|MirAncesTar|miRDB|RNAhybrid
RAPGEF5	Q92565	0.0534212	Medium	MirAncesTar|Mirza-G|RNAhybrid
CMTR2	Q8IYT2	0.0534201	Medium	MirAncesTar|Mirza-G|RNAhybrid
TSEN15	Q8WW01	0.0534113	Medium	MirAncesTar|miRDB|Mirza-G|RNAhybrid
CACNA2D4	Q7Z3S7	0.0533844	Medium	BiTargeting|MirAncesTar|miRDB|RNAhybrid
HPDL	Q96IR7	0.0533247	Medium	MirAncesTar|miRDB|Mirza-G|RNA22
PUS7L	Q9H0K6	0.0533177	Medium	MirAncesTar|Mirza-G|RNAhybrid
PNKD	Q8N490	0.0533081	Medium	MirAncesTar|miRDB|Mirza-G|RNAhybrid
SYT7	O43581	0.0532959	Medium	MirAncesTar|RNAhybrid
ANKRD13C	Q8N6S4	0.0532805	Medium	MirAncesTar|miRDB|Mirza-G|RNA22|RNAhybrid
PPP2R2D	Q66LE6	0.0532403	Medium	BiTargeting|MirAncesTar|RNAhybrid
RNF130	Q86XS8	0.0532378	Medium	BiTargeting|MirAncesTar|miRDB|RNAhybrid
KCNQ3	O43525	0.0532282	Medium	MirAncesTar|miRDB|RNAhybrid
NAPB	Q9H115	0.0532112	Medium	MirAncesTar|miRDB|Mirza-G
FAM32A	Q9Y421	0.053189	Medium	MirAncesTar|miRDB|Mirza-G|RNAhybrid
KLK7	P49862	0.0531692	Medium	BiTargeting|MirAncesTar|Mirza-G|RNAhybrid
LARP1B	Q659C4	0.0531631	Medium	BiTargeting|MirAncesTar|Mirza-G|RNAhybrid
FGF2	P09038	0.053151	Medium	MirAncesTar|miRDB|Mirza-G
MEOX2	P50222	0.0531286	Medium	MirAncesTar|miRDB|Mirza-G|RNAhybrid
METTL2A	Q96IZ6	0.0530982	Medium	MirAncesTar|miRDB|Mirza-G|RNAhybrid
FAM13A	O94988	0.0530773	Medium	MirAncesTar|miRDB|Mirza-G|RNAhybrid
PIGH	Q14442	0.0530492	Medium	MirAncesTar|miRDB|Mirza-G|RNAhybrid
SYVN1	Q86TM6	0.0530479	Medium	MirAncesTar|miRDB|Mirza-G|RNAhybrid
HCRTR1	O43613	0.0530441	Medium	MirAncesTar|miRDB|Mirza-G|RNA22|RNAhybrid
ATP6V1G1	O75348	0.0530351	Medium	MirAncesTar|miRDB|Mirza-G|RNAhybrid
SOX8	P57073	0.0530227	Medium	MirAncesTar|miRDB|Mirza-G|RNAhybrid
AGTR1	P30556	0.0530222	Medium	MirAncesTar|miRDB|Mirza-G|RNAhybrid
TMEM187	Q14656	0.0530132	Medium	BiTargeting|MirAncesTar|miRDB|Mirza-G|RNAhybrid
UBE3B	Q7Z3V4	0.0529943	Medium	BiTargeting|MirAncesTar|Mirza-G|RNAhybrid
FAM161B	Q96MY7	0.0529696	Medium	MirAncesTar|miRDB|Mirza-G|RNAhybrid
PPIE	Q9UNP9	0.0529618	Medium	BiTargeting|MirAncesTar|miRDB|RNAhybrid
KCTD16	Q68DU8	0.0529612	Medium	BiTargeting|MirAncesTar|miRDB|RNAhybrid
PIKFYVE	Q9Y2I7	0.0528959	Medium	MirAncesTar|miRDB|Mirza-G|RNAhybrid
OGFOD1	Q8N543	0.0528944	Medium	MirAncesTar|miRDB|RNAhybrid
WFIKKN2	Q8TEU8	0.0528914	Medium	MirAncesTar|miRDB|Mirza-G|RNAhybrid
NELFB	Q8WX92	0.0528899	Medium	MirAncesTar|miRDB|Mirza-G
TMEM55B	Q86T03	0.0528818	Medium	BiTargeting|MirAncesTar|miRDB|Mirza-G|RNAhybrid
ZNF672	Q499Z4	0.0528758	Medium	MirAncesTar|miRDB|Mirza-G|RNA22|RNAhybrid
ESPN	B1AK53	0.0528708	Medium	BiTargeting|MirAncesTar|miRDB|RNA22|RNAhybrid
TNFAIP8L3	Q5GJ75	0.0528679	Medium	MirAncesTar|miRDB|Mirza-G|RNAhybrid
DCTN5	Q9BTE1	0.0528663	Medium	MirAncesTar|miRDB|RNAhybrid
ZNF670	Q9BS34	0.0528511	Medium	MirAncesTar|miRDB|RNA22|RNAhybrid
GLCCI1	Q86VQ1	0.0528077	Medium	MirAncesTar|Mirza-G|RNAhybrid
NOL6	Q9H6R4	0.0528069	Medium	BiTargeting|MirAncesTar|miRDB|RNAhybrid
RBPJL	Q9UBG7	0.0527629	Medium	MirAncesTar|miRDB|Mirza-G|RNAhybrid
CFAP69	A5D8W1	0.0527605	Medium	MirAncesTar|miRDB|Mirza-G|RNAhybrid
ZNF793	Q6ZN11	0.0527593	Medium	MirAncesTar|miRDB|Mirza-G|RNAhybrid
SOX5	P35711	0.0527544	Medium	MirAncesTar|miRDB|Mirza-G|RNAhybrid
ELMO1	Q92556	0.0526873	Medium	MirAncesTar|miRDB|Mirza-G|RNAhybrid
SERINC5	Q86VE9	0.0526778	Medium	BiTargeting|MirAncesTar|Mirza-G|RNAhybrid
MFN1	Q8IWA4	0.0526732	Medium	MirAncesTar|miRDB|Mirza-G|RNAhybrid
IFT57	Q9NWB7	0.0526554	Medium	MirAncesTar|miRDB|Mirza-G|RNAhybrid
C7orf73	E0CX11	0.0526144	Medium	MirAncesTar|miRDB|Mirza-G|RNAhybrid
SMIM3	Q9BZL3	0.0526068	Medium	BiTargeting|MirAncesTar|miRDB|Mirza-G|RNAhybrid
TSPYL5	Q86VY4	0.0525967	Medium	MirAncesTar|Mirza-G
MYOCD	Q8IZQ8	0.0525912	Medium	BiTargeting|MirAncesTar|miRDB|RNAhybrid
ZNF333	Q96JL9	0.0525816	Medium	MirAncesTar|Mirza-G|RNAhybrid
E2F3	O00716	0.052564	Medium	MirAncesTar|miRDB|Mirza-G
SBK1	Q52WX2	0.0525276	Medium	MirAncesTar|miRDB|Mirza-G
TACC1	O75410	0.0525213	Medium	MirAncesTar|Mirza-G|RNAhybrid
VPS9D1	Q9Y2B5	0.0525191	Medium	BiTargeting|MirAncesTar|miRDB|RNAhybrid
DAOA	P59103	0.0525169	Medium	BiTargeting|MirAncesTar|miRDB|RNAhybrid
ZIC4	Q8N9L1	0.0525163	Medium	BiTargeting|MirAncesTar|RNAhybrid
PLXNC1	O60486	0.0525104	Medium	MirAncesTar|miRDB|Mirza-G|RNAhybrid
GNL3L	Q9NVN8	0.0525032	Medium	MirAncesTar|miRDB|RNAhybrid
SNX20	Q7Z614	0.0524864	Medium	MirAncesTar|miRDB|Mirza-G|RNAhybrid
ALDH1A3	P47895	0.0524755	Medium	MirAncesTar|miRDB|Mirza-G|RNAhybrid
NEBL	O76041	0.0524731	Medium	BiTargeting|MirAncesTar|miRDB|RNAhybrid
ABHD12	Q8N2K0	0.0524688	Medium	MirAncesTar|miRDB|Mirza-G|RNAhybrid
S100B	P04271	0.0524677	Medium	MirAncesTar|miRDB|Mirza-G|RNAhybrid
CDC14B	O60729	0.052431	Medium	MirAncesTar|Mirza-G|RNAhybrid
FANCC	Q00597	0.0524223	Medium	BiTargeting|MirAncesTar|miRDB
ITPKB	P27987	0.0524205	Medium	BiTargeting|MirAncesTar|miRDB|RNA22|RNAhybrid
STARD4	Q96DR4	0.0524196	Medium	MirAncesTar|Mirza-G|RNAhybrid
PRR3	P79522	0.0524102	Medium	MirAncesTar|miRDB|Mirza-G|RNAhybrid
NBPF9	Q3BBW0	0.0523705	Medium	MirAncesTar|miRDB|RNA22|RNAhybrid
RAB8A	P61006	0.0523611	Medium	MirAncesTar|miRDB|Mirza-G|RNAhybrid
ADAMTSL1	Q8N6G6	0.0523451	Medium	MirAncesTar|miRDB|Mirza-G|RNAhybrid
PFKFB4	Q16877	0.0523304	Medium	BiTargeting|MirAncesTar|Mirza-G|RNAhybrid
SCML2	Q9UQR0	0.05232	Medium	MirAncesTar|miRDB|Mirza-G|RNAhybrid
CETN2	P41208	0.0523073	Medium	MirAncesTar|miRDB|Mirza-G|RNAhybrid
EBF2	Q9HAK2	0.0522893	Medium	MirAncesTar|miRDB|RNAhybrid
PACS2	Q86VP3	0.0522615	Medium	BiTargeting|MirAncesTar|miRDB|RNAhybrid
POFUT1	Q9H488	0.0522608	Medium	MirAncesTar|miRDB|Mirza-G|RNAhybrid
DMWD	Q09019	0.0522586	Medium	MirAncesTar|miRDB|Mirza-G|RNAhybrid
DGKQ	P52824	0.0522456	Medium	MirAncesTar|miRDB|Mirza-G|RNAhybrid
KLF8	O95600	0.0521958	Medium	MirAncesTar|miRDB|RNAhybrid
NSFL1C	Q9UNZ2	0.0521818	Medium	BiTargeting|MirAncesTar|miRDB|RNAhybrid
EPHA3	P29320	0.0521808	Medium	MirAncesTar|Mirza-G|RNAhybrid
AK1	P00568	0.0521524	Medium	BiTargeting|MirAncesTar|miRDB|RNAhybrid
TMPRSS4	Q9NRS4	0.0521226	Medium	MirAncesTar|miRDB|Mirza-G|RNAhybrid
EDDM3B	P56851	0.0521111	Medium	MirAncesTar|miRDB|Mirza-G
RBX1	P62877	0.0521002	Medium	MirAncesTar|miRDB|Mirza-G|RNAhybrid
PNP	P00491	0.0520924	Medium	MirAncesTar|miRDB|Mirza-G|RNAhybrid
UMOD	P07911	0.0520792	Medium	MirAncesTar|miRDB|Mirza-G|RNAhybrid
HSPA1B	P0DMV9	0.0520742	Medium	MirAncesTar|Mirza-G|RNAhybrid
C1orf21	Q9H246	0.0520737	Medium	MirAncesTar|miRDB|RNA22
PPP1R15B	Q5SWA1	0.0520702	Medium	BiTargeting|MirAncesTar|RNA22
KLC1	Q07866	0.0520439	Medium	MirAncesTar|Mirza-G|RNAhybrid
EFR3A	Q14156	0.0520362	Medium	MirAncesTar|miRDB|Mirza-G
EFCAB13	Q8IY85	0.0519962	Medium	MirAncesTar|miRDB|Mirza-G|RNAhybrid
ADARB1	P78563	0.0519915	Medium	MirAncesTar|miRDB|Mirza-G|RNAhybrid
RHOF	Q9HBH0	0.0519668	Medium	MirAncesTar|miRDB|RNAhybrid
DOCK6	Q96HP0	0.0519585	Medium	MirAncesTar|miRDB|Mirza-G|RNAhybrid
PFKFB3	Q16875	0.0519555	Medium	MirAncesTar|Mirza-G|RNAhybrid
ARID1B	Q8NFD5	0.0519447	Medium	BiTargeting|MirAncesTar|Mirza-G|RNAhybrid
GAGE4	Q13068	0.0519345	Medium	MirAncesTar|Mirza-G
CCDC69	A6NI79	0.0518879	Medium	MirAncesTar|miRDB|Mirza-G|RNAhybrid
AES	Q08117	0.051866	Medium	MirAncesTar|miRDB|Mirza-G|RNAhybrid
ATP2A2	P16615	0.0518318	Medium	MirAncesTar|miRDB|Mirza-G|RNAhybrid
IDI1	Q13907	0.0518317	Medium	MirAncesTar|miRDB|Mirza-G|RNAhybrid
FIBP	O43427	0.0518264	Medium	MirAncesTar|miRDB|Mirza-G|RNAhybrid
DCAF4L1	Q3SXM0	0.0518144	Medium	MirAncesTar|miRDB|Mirza-G
MICAL2	O94851	0.0517725	Medium	MirAncesTar|miRDB|RNAhybrid
RELT	Q969Z4	0.0517642	Medium	BiTargeting|MirAncesTar|miRDB|RNAhybrid
MLXIP	Q9HAP2	0.0517631	Medium	BiTargeting|MirAncesTar|miRDB|RNAhybrid
MRPL22	Q9NWU5	0.0517546	Medium	MirAncesTar|miRDB|Mirza-G|RNAhybrid
SLC12A7	Q9Y666	0.0517305	Medium	BiTargeting|MirAncesTar|miRDB|RNAhybrid
FAM49A	Q9H0Q0	0.0516963	Medium	MirAncesTar|miRDB|Mirza-G
MRPS12	O15235	0.0516922	Medium	MirAncesTar|miRDB|Mirza-G|RNAhybrid
ERLIN2	O94905	0.0516913	Medium	MirAncesTar|miRDB|Mirza-G|RNAhybrid
EXTL3	O43909	0.0516651	Medium	MirAncesTar|miRDB|Mirza-G|RNAhybrid
PSG1	P11464	0.0516649	Medium	MirAncesTar|miRDB|Mirza-G|RNAhybrid
CMBL	Q96DG6	0.0516421	Medium	MirAncesTar|miRDB|RNAhybrid
THSD4	Q6ZMP0	0.0516354	Medium	MirAncesTar|miRDB|RNAhybrid
MTURN	Q8N3F0	0.051629	Medium	MirAncesTar|miRDB|Mirza-G|RNAhybrid
MAP3K3	Q99759	0.0516288	Medium	MirAncesTar|miRDB|Mirza-G|RNAhybrid
TOR1B	O14657	0.0516285	Medium	MirAncesTar|miRDB|Mirza-G|RNAhybrid
TBC1D20	Q96BZ9	0.051615	Medium	MirAncesTar|miRDB|Mirza-G|RNAhybrid
CACNG4	Q9UBN1	0.0516037	Medium	MirAncesTar|miRDB|Mirza-G
LRRC71	Q8N4P6	0.0516026	Medium	MirAncesTar|miRDB|Mirza-G|RNA22|RNAhybrid
PAQR8	Q8TEZ7	0.0515727	Medium	MirAncesTar|miRDB|Mirza-G
TSPAN14	Q8NG11	0.0515629	Medium	BiTargeting|MirAncesTar|Mirza-G|RNAhybrid
SOCS6	O14544	0.0515625	Medium	MirAncesTar|miRDB|Mirza-G|RNAhybrid
RNF125	Q96EQ8	0.0515174	Medium	MirAncesTar|miRDB|Mirza-G|RNAhybrid
SPRYD3	Q8NCJ5	0.0514959	Medium	MirAncesTar|miRDB|Mirza-G|RNAhybrid
MID2	Q9UJV3	0.0514911	Medium	MirAncesTar|miRDB|Mirza-G|RNAhybrid
PODXL	O00592	0.0514785	Medium	MirAncesTar|miRDB|Mirza-G|RNAhybrid
MID1IP1	Q9NPA3	0.0514576	Medium	MirAncesTar|miRDB|Mirza-G|RNAhybrid
VCP	P55072	0.0514423	Medium	MirAncesTar|miRDB|Mirza-G|RNAhybrid
ELOVL7	A1L3X0	0.0513541	Medium	MirAncesTar|miRDB|RNAhybrid
DNAJB2	P25686	0.0513458	Medium	MirAncesTar|miRDB|Mirza-G|RNAhybrid
2020-09-14	Q6ZU15	0.0513429	Medium	MirAncesTar|miRDB
DNALI1	O14645	0.0513374	Medium	MirAncesTar|miRDB|Mirza-G|RNAhybrid
C5orf63	A6NC05	0.0513255	Medium	MirAncesTar|miRDB|Mirza-G|RNAhybrid
AR	P10275	0.0513069	Medium	MirAncesTar|miRDB|RNAhybrid
MAF	O75444	0.0513007	Medium	MirAncesTar|miRDB|RNAhybrid
USP31	Q70CQ4	0.0512938	Medium	MirAncesTar|Mirza-G|RNAhybrid
HTT	P42858	0.0512917	Medium	MirAncesTar|miRDB|RNAhybrid
AREL1	O15033	0.051283	Medium	MirAncesTar|miRDB|Mirza-G|RNAhybrid
NKPD1	Q17RQ9	0.0512714	Medium	MirAncesTar|miRDB|Mirza-G|RNAhybrid
PPP1R2	P41236	0.0512674	Medium	MirAncesTar|miRDB|Mirza-G|RNAhybrid
GDF9	O60383	0.0512546	Medium	MirAncesTar|miRDB|Mirza-G|RNAhybrid
PRKAR1B	P31321	0.05124	Medium	BiTargeting|MirAncesTar|RNAhybrid
EPB41L4B	Q9H329	0.0512213	Medium	MirAncesTar|miRDB|Mirza-G
DNAJC11	Q9NVH1	0.0511908	Medium	BiTargeting|MirAncesTar|miRDB|RNA22|RNAhybrid
SHISA5	Q8N114	0.0511808	Medium	BiTargeting|MirAncesTar|RNAhybrid
HLA-DRB5	Q30154	0.0511646	Medium	MirAncesTar|miRDB|Mirza-G|RNAhybrid
ETV6	P41212	0.0511594	Medium	BiTargeting|MirAncesTar|miRDB|RNAhybrid
RIN1	Q13671	0.0511493	Medium	MirAncesTar|miRDB|Mirza-G|RNAhybrid
TGFA	P01135	0.0511349	Medium	MirAncesTar|miRDB|Mirza-G|RNAhybrid
GGT5	P36269	0.0511306	Medium	BiTargeting|MirAncesTar|miRDB|RNAhybrid
ARHGAP19	Q14CB8	0.0511251	Medium	MirAncesTar|miRDB|Mirza-G|RNAhybrid
SNX9	Q9Y5X1	0.0510969	Medium	BiTargeting|MirAncesTar|miRDB|Mirza-G
ZNF460	Q14592	0.0510643	Medium	MirAncesTar|miRDB|RNAhybrid
PPP2R5C	Q13362	0.0510632	Medium	BiTargeting|MirAncesTar|Mirza-G|RNAhybrid
RARG	P13631	0.0510445	Medium	MirAncesTar|miRDB|Mirza-G|RNAhybrid
APLP2	Q06481	0.051032	Medium	MirAncesTar|miRDB|Mirza-G|RNAhybrid
TMEM114	B3SHH9	0.0510068	Medium	MirAncesTar|miRDB|Mirza-G|RNAhybrid
APCDD1L	Q8NCL9	0.0509862	Medium	MirAncesTar|miRDB|Mirza-G|RNAhybrid
[truncated: 6,138 more rows]
