# Supplementary material for: Circular RNA hsa_circ_0000848 Promotes Trophoblast Cell Migration and Invasion and Inhibits Cell Apoptosis by Sponging hsa-miR-6768-5p
Source: Front Cell Dev Biol. 2020 May 19;8:278. doi: 10.3389/fcell.2020.00278 (PMC7249963; doi:10.3389/fcell.2020.00278)
Supplement: TABLE S4 — Predicted targets of hsa-miR-6768-5p implicated in pathways involved in proliferation, apoptosis and metastasis. [file Table_4.xlsx]

## Sheet: Supplementary Table 4
Symbol of predicted targets of hsa-miR-6768-5p	Entrez ID of predicted targets of hsa-miR-6768-5p	KEGG ID of predicted targets	Description of involved signaling pathways	Type of involved biological process	Sources used to predict the targets of hsa-miR-6768-5p
CDKN1B	1027	hsa04151	PI3K-Akt signaling pathway	proliferation	MirAncesTar|miRDB|Mirza-G|RNAhybrid
PSEN1	5663	hsa04330	Notch signaling pathway	metastasis	MirAncesTar|miRDB|Mirza-G|RNAhybrid
PSEN1	5663	hsa04310	Wnt signaling pathway	metastasis	MirAncesTar|miRDB|Mirza-G|RNAhybrid
CSNK1E	1454	hsa04310	Wnt signaling pathway	metastasis	BiTargeting|MirAncesTar|miRDB|Mirza-G|RNAhybrid
CSNK1E	1454	hsa04340	Hedgehog signaling pathway	metastasis	BiTargeting|MirAncesTar|miRDB|Mirza-G|RNAhybrid
FZD1	8321	hsa04310	Wnt signaling pathway	metastasis	MirAncesTar|miRDB|Mirza-G
PITX2	5308	hsa04350	TGF-beta signaling pathway	proliferation	MirAncesTar|miRDB|Mirza-G|RNAhybrid
CDON	50937	hsa04340	Hedgehog signaling pathway	metastasis	BiTargeting|MirAncesTar|miRDB|Mirza-G|RNAhybrid
COL4A1	1282	hsa04151	PI3K-Akt signaling pathway	proliferation	MirAncesTar|miRDB|Mirza-G|RNAhybrid
GRB2	2885	hsa04151	PI3K-Akt signaling pathway	proliferation	BiTargeting|MirAncesTar|miRDB|Mirza-G|RNAhybrid
PRKAA2	5563	hsa04151	PI3K-Akt signaling pathway	proliferation	MirAncesTar|miRDB|Mirza-G|RNA22
TBL1XR1	79718	hsa04310	Wnt signaling pathway	metastasis	MirAncesTar|miRDB|Mirza-G
DNM1L	10059	hsa04668	TNF signaling pathway	proliferation	MirAncesTar|miRDB|Mirza-G|RNAhybrid
SMAD2	4087	hsa04350	TGF-beta signaling pathway	proliferation	MirAncesTar|miRDB|Mirza-G|RNAhybrid
CASP7	840	hsa04210	Apoptosis	Apoptosis	BiTargeting|MirAncesTar|miRDB|Mirza-G|RNAhybrid
CASP7	840	hsa04215	Apoptosis - multiple species	Apoptosis	BiTargeting|MirAncesTar|miRDB|Mirza-G|RNAhybrid
CASP7	840	hsa04668	TNF signaling pathway	proliferation	BiTargeting|MirAncesTar|miRDB|Mirza-G|RNAhybrid
LEFTY2	7044	hsa04350	TGF-beta signaling pathway	proliferation	MirAncesTar|miRDB|Mirza-G|RNAhybrid
DTX3	196403	hsa04330	Notch signaling pathway	metastasis	MirAncesTar|miRDB|Mirza-G|RNAhybrid
JAG1	182	hsa04668	TNF signaling pathway	proliferation	MirAncesTar|miRDB|Mirza-G|RNAhybrid
JAG1	182	hsa04330	Notch signaling pathway	metastasis	MirAncesTar|miRDB|Mirza-G|RNAhybrid
NGFR	4804	hsa04215	Apoptosis - multiple species	Apoptosis	MirAncesTar|miRDB|Mirza-G|RNAhybrid
NGFR	4804	hsa04151	PI3K-Akt signaling pathway	proliferation	MirAncesTar|miRDB|Mirza-G|RNAhybrid
ACVR2A	92	hsa04350	TGF-beta signaling pathway	proliferation	BiTargeting|MirAncesTar|Mirza-G|RNAhybrid
NTRK2	4915	hsa04151	PI3K-Akt signaling pathway	proliferation	BiTargeting|MirAncesTar|miRDB|Mirza-G
MAPK14	1432	hsa04668	TNF signaling pathway	proliferation	MirAncesTar|miRDB|Mirza-G
FGFR3	2261	hsa04151	PI3K-Akt signaling pathway	proliferation	BiTargeting|MirAncesTar|miRDB|Mirza-G|RNAhybrid
RBPJ	3516	hsa04330	Notch signaling pathway	metastasis	MirAncesTar|miRDB|RNAhybrid
MAP3K8	1326	hsa04668	TNF signaling pathway	proliferation	BiTargeting|MirAncesTar|miRDB|Mirza-G|RNAhybrid
SFRP1	6422	hsa04310	Wnt signaling pathway	metastasis	MirAncesTar|miRDB
GRK3	157	hsa04340	Hedgehog signaling pathway	metastasis	MirAncesTar|miRDB|Mirza-G|RNAhybrid
ITGB8	3696	hsa04151	PI3K-Akt signaling pathway	proliferation	MirAncesTar|miRDB|Mirza-G|RNAhybrid
CCND3	896	hsa04151	PI3K-Akt signaling pathway	proliferation	BiTargeting|MirAncesTar|miRDB|Mirza-G|RNAhybrid
CCND3	896	hsa04310	Wnt signaling pathway	metastasis	BiTargeting|MirAncesTar|miRDB|Mirza-G|RNAhybrid
LFNG	3955	hsa04330	Notch signaling pathway	metastasis	BiTargeting|MirAncesTar|miRDB|Mirza-G|RNAhybrid
CTBP1	1487	hsa04330	Notch signaling pathway	metastasis	BiTargeting|MirAncesTar|miRDB|Mirza-G|RNAhybrid
CTBP1	1487	hsa04310	Wnt signaling pathway	metastasis	BiTargeting|MirAncesTar|miRDB|Mirza-G|RNAhybrid
DAAM2	23500	hsa04310	Wnt signaling pathway	metastasis	BiTargeting|MirAncesTar|miRDB|Mirza-G|RNAhybrid
CSNK1G1	53944	hsa04340	Hedgehog signaling pathway	metastasis	MirAncesTar|miRDB|Mirza-G|RNAhybrid
WNT5A	7474	hsa04310	Wnt signaling pathway	metastasis	MirAncesTar|miRDB|Mirza-G|RNAhybrid
MAPK1	5594	hsa04210	Apoptosis	Apoptosis	MirAncesTar|miRDB|Mirza-G
MAPK1	5594	hsa04151	PI3K-Akt signaling pathway	proliferation	MirAncesTar|miRDB|Mirza-G
MAPK1	5594	hsa04350	TGF-beta signaling pathway	proliferation	MirAncesTar|miRDB|Mirza-G
MAPK1	5594	hsa04668	TNF signaling pathway	proliferation	MirAncesTar|miRDB|Mirza-G
TEK	7010	hsa04151	PI3K-Akt signaling pathway	proliferation	MirAncesTar|miRDB|Mirza-G|RNAhybrid
PRICKLE2	166336	hsa04310	Wnt signaling pathway	metastasis	MirAncesTar|miRDB|Mirza-G|RNAhybrid
MAPK13	5603	hsa04668	TNF signaling pathway	proliferation	BiTargeting|MirAncesTar|miRDB|Mirza-G|RNAhybrid
RXRA	6256	hsa04151	PI3K-Akt signaling pathway	proliferation	MirAncesTar|miRDB|Mirza-G
ITGB1	3688	hsa04151	PI3K-Akt signaling pathway	proliferation	MirAncesTar|miRDB|Mirza-G|RNAhybrid
CAMK2B	816	hsa04310	Wnt signaling pathway	metastasis	BiTargeting|MirAncesTar|miRDB|Mirza-G|RNAhybrid
PIK3CD	5293	hsa04210	Apoptosis	Apoptosis	MirAncesTar|miRDB|Mirza-G|RNA22|RNAhybrid
PIK3CD	5293	hsa04151	PI3K-Akt signaling pathway	proliferation	MirAncesTar|miRDB|Mirza-G|RNA22|RNAhybrid
PIK3CD	5293	hsa04668	TNF signaling pathway	proliferation	MirAncesTar|miRDB|Mirza-G|RNA22|RNAhybrid
NEO1	4756	hsa04350	TGF-beta signaling pathway	proliferation	BiTargeting|MirAncesTar|miRDB|Mirza-G|RNAhybrid
ITGAV	3685	hsa04151	PI3K-Akt signaling pathway	proliferation	MirAncesTar|miRDB|Mirza-G|RNAhybrid
CXCL6	6372	hsa04668	TNF signaling pathway	proliferation	MirAncesTar|miRDB|Mirza-G|RNAhybrid
ACVR2B	93	hsa04350	TGF-beta signaling pathway	proliferation	MirAncesTar|miRDB|Mirza-G
ROCK2	9475	hsa04310	Wnt signaling pathway	metastasis	MirAncesTar|miRDB|Mirza-G|RNAhybrid
LAMC1	3915	hsa04151	PI3K-Akt signaling pathway	proliferation	MirAncesTar|miRDB|Mirza-G|RNA22
GNG12	55970	hsa04151	PI3K-Akt signaling pathway	proliferation	MirAncesTar|miRDB|Mirza-G|RNA22
RGMA	56963	hsa04350	TGF-beta signaling pathway	proliferation	BiTargeting|MirAncesTar|miRDB|Mirza-G|RNAhybrid
PLCB3	5331	hsa04310	Wnt signaling pathway	metastasis	MirAncesTar|miRDB|Mirza-G|RNAhybrid
SPOPL	339745	hsa04340	Hedgehog signaling pathway	metastasis	MirAncesTar|miRDB|Mirza-G|RNAhybrid
ITGA6	3655	hsa04151	PI3K-Akt signaling pathway	proliferation	MirAncesTar|miRDB|Mirza-G|RNAhybrid
RSPO4	343637	hsa04310	Wnt signaling pathway	metastasis	MirAncesTar|miRDB|Mirza-G|RNAhybrid
GNG2	54331	hsa04151	PI3K-Akt signaling pathway	proliferation	MirAncesTar|miRDB|Mirza-G|RNAhybrid
ATXN1L	342371	hsa04330	Notch signaling pathway	metastasis	BiTargeting|MirAncesTar|miRDB|Mirza-G
SMAD5	4090	hsa04350	TGF-beta signaling pathway	proliferation	BiTargeting|MirAncesTar|miRDB|RNAhybrid
IL3RA	3563	hsa04210	Apoptosis	Apoptosis	BiTargeting|MirAncesTar|miRDB|Mirza-G|RNAhybrid
IL3RA	3563	hsa04151	PI3K-Akt signaling pathway	proliferation	BiTargeting|MirAncesTar|miRDB|Mirza-G|RNAhybrid
LRP2	4036	hsa04340	Hedgehog signaling pathway	metastasis	MirAncesTar|miRDB|Mirza-G|RNAhybrid
SELE	6401	hsa04668	TNF signaling pathway	proliferation	MirAncesTar|miRDB|Mirza-G|RNA22|RNAhybrid
IL6R	3570	hsa04151	PI3K-Akt signaling pathway	proliferation	BiTargeting|MirAncesTar|miRDB|Mirza-G|RNA22
DTX4	23220	hsa04330	Notch signaling pathway	metastasis	MirAncesTar|miRDB|Mirza-G
ATXN1	6310	hsa04330	Notch signaling pathway	metastasis	BiTargeting|MirAncesTar|miRDB|Mirza-G
CASP9	842	hsa04210	Apoptosis	Apoptosis	BiTargeting|MirAncesTar|miRDB|Mirza-G|RNA22|RNAhybrid
CASP9	842	hsa04215	Apoptosis - multiple species	Apoptosis	BiTargeting|MirAncesTar|miRDB|Mirza-G|RNA22|RNAhybrid
CASP9	842	hsa04151	PI3K-Akt signaling pathway	proliferation	BiTargeting|MirAncesTar|miRDB|Mirza-G|RNA22|RNAhybrid
PRKACA	5566	hsa04310	Wnt signaling pathway	metastasis	MirAncesTar|miRDB|Mirza-G|RNAhybrid
PRKACA	5566	hsa04340	Hedgehog signaling pathway	metastasis	MirAncesTar|miRDB|Mirza-G|RNAhybrid
EIF2AK3	9451	hsa04210	Apoptosis	Apoptosis	BiTargeting|MirAncesTar|miRDB|Mirza-G|RNAhybrid
PDGFRB	5159	hsa04151	PI3K-Akt signaling pathway	proliferation	MirAncesTar|miRDB|Mirza-G|RNAhybrid
FGFR4	2264	hsa04151	PI3K-Akt signaling pathway	proliferation	BiTargeting|MirAncesTar|miRDB|Mirza-G|RNAhybrid
PRKACB	5567	hsa04310	Wnt signaling pathway	metastasis	MirAncesTar|miRDB|Mirza-G|RNA22|RNAhybrid
PRKACB	5567	hsa04340	Hedgehog signaling pathway	metastasis	MirAncesTar|miRDB|Mirza-G|RNA22|RNAhybrid
VANGL1	81839	hsa04310	Wnt signaling pathway	metastasis	MirAncesTar|miRDB|RNA22|RNAhybrid
CYCS	54205	hsa04210	Apoptosis	Apoptosis	MirAncesTar|miRDB|Mirza-G|RNAhybrid
CYCS	54205	hsa04215	Apoptosis - multiple species	Apoptosis	MirAncesTar|miRDB|Mirza-G|RNAhybrid
GPR161	23432	hsa04340	Hedgehog signaling pathway	metastasis	MirAncesTar|miRDB|RNA22|RNAhybrid
NOTCH3	4854	hsa04330	Notch signaling pathway	metastasis	MirAncesTar|miRDB|Mirza-G|RNAhybrid
PPP2R2A	5520	hsa04151	PI3K-Akt signaling pathway	proliferation	MirAncesTar|miRDB|Mirza-G|RNAhybrid
FOXO3	2309	hsa04151	PI3K-Akt signaling pathway	proliferation	BiTargeting|MirAncesTar|miRDB|RNAhybrid
SYK	6850	hsa04151	PI3K-Akt signaling pathway	proliferation	BiTargeting|MirAncesTar|miRDB|Mirza-G
TNFSF10	8743	hsa04210	Apoptosis	Apoptosis	MirAncesTar|Mirza-G|RNAhybrid
SMAD7	4092	hsa04350	TGF-beta signaling pathway	proliferation	MirAncesTar|miRDB|Mirza-G|RNAhybrid
BCL2L11	10018	hsa04210	Apoptosis	Apoptosis	MirAncesTar|miRDB|Mirza-G|RNAhybrid
BCL2L11	10018	hsa04215	Apoptosis - multiple species	Apoptosis	MirAncesTar|miRDB|Mirza-G|RNAhybrid
BCL2L11	10018	hsa04151	PI3K-Akt signaling pathway	proliferation	MirAncesTar|miRDB|Mirza-G|RNAhybrid
CASP10	843	hsa04210	Apoptosis	Apoptosis	MirAncesTar|Mirza-G|RNAhybrid
CASP10	843	hsa04668	TNF signaling pathway	proliferation	MirAncesTar|Mirza-G|RNAhybrid
WNT4	54361	hsa04310	Wnt signaling pathway	metastasis	MirAncesTar|miRDB|Mirza-G|RNA22|RNAhybrid
PIK3R1	5295	hsa04210	Apoptosis	Apoptosis	MirAncesTar|miRDB|Mirza-G|RNAhybrid
PIK3R1	5295	hsa04151	PI3K-Akt signaling pathway	proliferation	MirAncesTar|miRDB|Mirza-G|RNAhybrid
PIK3R1	5295	hsa04668	TNF signaling pathway	proliferation	MirAncesTar|miRDB|Mirza-G|RNAhybrid
PPP2R2C	5522	hsa04151	PI3K-Akt signaling pathway	proliferation	MirAncesTar|miRDB|Mirza-G|RNAhybrid
CTNND2	1501	hsa04310	Wnt signaling pathway	metastasis	MirAncesTar|miRDB|Mirza-G|RNAhybrid
PRKCB	5579	hsa04310	Wnt signaling pathway	metastasis	MirAncesTar|miRDB|Mirza-G|RNAhybrid
BMPR1A	657	hsa04350	TGF-beta signaling pathway	proliferation	MirAncesTar|miRDB|Mirza-G|RNAhybrid
KRAS	3845	hsa04210	Apoptosis	Apoptosis	MirAncesTar|miRDB|Mirza-G|RNAhybrid
KRAS	3845	hsa04151	PI3K-Akt signaling pathway	proliferation	MirAncesTar|miRDB|Mirza-G|RNAhybrid
MDM2	4193	hsa04151	PI3K-Akt signaling pathway	proliferation	BiTargeting|MirAncesTar|miRDB|RNAhybrid
MAGI1	9223	hsa04151	PI3K-Akt signaling pathway	proliferation	MirAncesTar|Mirza-G|RNAhybrid
ARRB1	408	hsa04340	Hedgehog signaling pathway	metastasis	MirAncesTar|miRDB|Mirza-G|RNAhybrid
APC	324	hsa04310	Wnt signaling pathway	metastasis	MirAncesTar|miRDB|Mirza-G|RNAhybrid
CSF3	1440	hsa04151	PI3K-Akt signaling pathway	proliferation	BiTargeting|MirAncesTar|miRDB|Mirza-G|RNAhybrid
LAMC3	10319	hsa04151	PI3K-Akt signaling pathway	proliferation	MirAncesTar|miRDB|Mirza-G|RNAhybrid
FGFR1	2260	hsa04151	PI3K-Akt signaling pathway	proliferation	BiTargeting|MirAncesTar|miRDB|Mirza-G|RNAhybrid
SUFU	51684	hsa04340	Hedgehog signaling pathway	metastasis	BiTargeting|MirAncesTar|miRDB|Mirza-G|RNAhybrid
AMHR2	269	hsa04350	TGF-beta signaling pathway	proliferation	BiTargeting|MirAncesTar|Mirza-G|RNAhybrid
THEM4	117145	hsa04151	PI3K-Akt signaling pathway	proliferation	MirAncesTar|miRDB|Mirza-G|RNA22|RNAhybrid
CSNK1D	1453	hsa04340	Hedgehog signaling pathway	metastasis	MirAncesTar|Mirza-G|RNAhybrid
TLR2	7097	hsa04151	PI3K-Akt signaling pathway	proliferation	MirAncesTar|miRDB|Mirza-G|RNAhybrid
TCL1A	8115	hsa04151	PI3K-Akt signaling pathway	proliferation	MirAncesTar|miRDB|Mirza-G|RNAhybrid
MYB	4602	hsa04151	PI3K-Akt signaling pathway	proliferation	MirAncesTar|miRDB|Mirza-G|RNAhybrid
KIF3A	11127	hsa04340	Hedgehog signaling pathway	metastasis	MirAncesTar|miRDB|Mirza-G|RNAhybrid
COL6A3	1293	hsa04151	PI3K-Akt signaling pathway	proliferation	MirAncesTar|miRDB|Mirza-G|RNAhybrid
CHUK	1147	hsa04210	Apoptosis	Apoptosis	MirAncesTar|miRDB|Mirza-G|RNAhybrid
CHUK	1147	hsa04151	PI3K-Akt signaling pathway	proliferation	MirAncesTar|miRDB|Mirza-G|RNAhybrid
CHUK	1147	hsa04668	TNF signaling pathway	proliferation	MirAncesTar|miRDB|Mirza-G|RNAhybrid
PPARD	5467	hsa04310	Wnt signaling pathway	metastasis	BiTargeting|MirAncesTar|Mirza-G
BMP8A	353500	hsa04350	TGF-beta signaling pathway	proliferation	MirAncesTar|miRDB|RNA22|RNAhybrid
LGR4	55366	hsa04310	Wnt signaling pathway	metastasis	MirAncesTar|miRDB|Mirza-G|RNAhybrid
SFRP4	6424	hsa04310	Wnt signaling pathway	metastasis	MirAncesTar|miRDB|Mirza-G|RNAhybrid
IFNAR1	3454	hsa04151	PI3K-Akt signaling pathway	proliferation	MirAncesTar|miRDB
PPP2R2D	55844	hsa04151	PI3K-Akt signaling pathway	proliferation	BiTargeting|MirAncesTar|RNAhybrid
FGF2	2247	hsa04151	PI3K-Akt signaling pathway	proliferation	MirAncesTar|miRDB|Mirza-G
RBPJL	11317	hsa04330	Notch signaling pathway	metastasis	MirAncesTar|miRDB|Mirza-G|RNAhybrid
RBX1	9978	hsa04350	TGF-beta signaling pathway	proliferation	MirAncesTar|miRDB|Mirza-G|RNAhybrid
RBX1	9978	hsa04310	Wnt signaling pathway	metastasis	MirAncesTar|miRDB|Mirza-G|RNAhybrid
THSD4	79875	hsa04350	TGF-beta signaling pathway	proliferation	MirAncesTar|miRDB|RNAhybrid
TGFA	7039	hsa04151	PI3K-Akt signaling pathway	proliferation	MirAncesTar|miRDB|Mirza-G|RNAhybrid
PPP2R5C	5527	hsa04151	PI3K-Akt signaling pathway	proliferation	BiTargeting|MirAncesTar|Mirza-G|RNAhybrid
NOTCH2	4853	hsa04330	Notch signaling pathway	metastasis	MirAncesTar|Mirza-G|RNA22|RNAhybrid
PTEN	5728	hsa04151	PI3K-Akt signaling pathway	proliferation	MirAncesTar|Mirza-G|RNAhybrid
INSR	3643	hsa04151	PI3K-Akt signaling pathway	proliferation	MirAncesTar|miRDB|Mirza-G
APH1A	51107	hsa04330	Notch signaling pathway	metastasis	MirAncesTar|miRDB|Mirza-G|RNA22|RNAhybrid
PTK2	5747	hsa04151	PI3K-Akt signaling pathway	proliferation	MirAncesTar|miRDB|Mirza-G|RNAhybrid
RSPO2	340419	hsa04310	Wnt signaling pathway	metastasis	MirAncesTar|miRDB|Mirza-G|RNAhybrid
AKT2	208	hsa04210	Apoptosis	Apoptosis	MirAncesTar|RNAhybrid
AKT2	208	hsa04151	PI3K-Akt signaling pathway	proliferation	MirAncesTar|RNAhybrid
AKT2	208	hsa04668	TNF signaling pathway	proliferation	MirAncesTar|RNAhybrid
PPP2CA	5515	hsa04151	PI3K-Akt signaling pathway	proliferation	MirAncesTar|miRDB|Mirza-G
PPP2CA	5515	hsa04350	TGF-beta signaling pathway	proliferation	MirAncesTar|miRDB|Mirza-G
MAML3	55534	hsa04330	Notch signaling pathway	metastasis	BiTargeting|MirAncesTar|miRDB
TGFBR2	7048	hsa04350	TGF-beta signaling pathway	proliferation	MirAncesTar|miRDB|Mirza-G
MAPK8	5599	hsa04210	Apoptosis	Apoptosis	MirAncesTar|miRDB|RNAhybrid
MAPK8	5599	hsa04215	Apoptosis - multiple species	Apoptosis	MirAncesTar|miRDB|RNAhybrid
MAPK8	5599	hsa04668	TNF signaling pathway	proliferation	MirAncesTar|miRDB|RNAhybrid
MAPK8	5599	hsa04310	Wnt signaling pathway	metastasis	MirAncesTar|miRDB|RNAhybrid
SMAD9	4093	hsa04350	TGF-beta signaling pathway	proliferation	MirAncesTar|miRDB
FADD	8772	hsa04210	Apoptosis	Apoptosis	MirAncesTar|miRDB|Mirza-G|RNAhybrid
FADD	8772	hsa04215	Apoptosis - multiple species	Apoptosis	MirAncesTar|miRDB|Mirza-G|RNAhybrid
FADD	8772	hsa04668	TNF signaling pathway	proliferation	MirAncesTar|miRDB|Mirza-G|RNAhybrid
XIAP	331	hsa04210	Apoptosis	Apoptosis	MirAncesTar|miRDB|Mirza-G
XIAP	331	hsa04215	Apoptosis - multiple species	Apoptosis	MirAncesTar|miRDB|Mirza-G
MCL1	4170	hsa04210	Apoptosis	Apoptosis	MirAncesTar|miRDB|Mirza-G|RNA22
MCL1	4170	hsa04151	PI3K-Akt signaling pathway	proliferation	MirAncesTar|miRDB|Mirza-G|RNA22
PDPK1	5170	hsa04210	Apoptosis	Apoptosis	MirAncesTar|miRDB|RNAhybrid
PDPK1	5170	hsa04151	PI3K-Akt signaling pathway	proliferation	MirAncesTar|miRDB|RNAhybrid
TP53	7157	hsa04210	Apoptosis	Apoptosis	BiTargeting|MirAncesTar|miRDB|RNAhybrid
TP53	7157	hsa04151	PI3K-Akt signaling pathway	proliferation	BiTargeting|MirAncesTar|miRDB|RNAhybrid
TP53	7157	hsa04310	Wnt signaling pathway	metastasis	BiTargeting|MirAncesTar|miRDB|RNAhybrid
DVL1	1855	hsa04330	Notch signaling pathway	metastasis	MirAncesTar|miRDB|Mirza-G|RNAhybrid
DVL1	1855	hsa04310	Wnt signaling pathway	metastasis	MirAncesTar|miRDB|Mirza-G|RNAhybrid
G6PC	2538	hsa04151	PI3K-Akt signaling pathway	proliferation	MirAncesTar|miRDB|Mirza-G|RNAhybrid
DKK2	27123	hsa04310	Wnt signaling pathway	metastasis	MirAncesTar|miRDB|Mirza-G|RNAhybrid
EIF4E2	9470	hsa04151	PI3K-Akt signaling pathway	proliferation	MirAncesTar|miRDB|RNAhybrid
EIF2S1	1965	hsa04210	Apoptosis	Apoptosis	MirAncesTar|miRDB|Mirza-G|RNAhybrid
FZD4	8322	hsa04310	Wnt signaling pathway	metastasis	BiTargeting|MirAncesTar|miRDB
CSNK1G2	1455	hsa04340	Hedgehog signaling pathway	metastasis	MirAncesTar|miRDB|Mirza-G
HDAC2	3066	hsa04330	Notch signaling pathway	metastasis	MirAncesTar|miRDB|RNAhybrid
TNFRSF10B	8795	hsa04210	Apoptosis	Apoptosis	MirAncesTar|miRDB|Mirza-G|RNAhybrid
PLCB2	5330	hsa04310	Wnt signaling pathway	metastasis	BiTargeting|MirAncesTar|RNAhybrid
GNG4	2786	hsa04151	PI3K-Akt signaling pathway	proliferation	BiTargeting|MirAncesTar|RNA22|RNAhybrid
E2F4	1874	hsa04350	TGF-beta signaling pathway	proliferation	BiTargeting|MirAncesTar|miRDB|RNAhybrid
BMPR1B	658	hsa04350	TGF-beta signaling pathway	proliferation	BiTargeting|MirAncesTar|RNAhybrid
GRK2	156	hsa04340	Hedgehog signaling pathway	metastasis	MirAncesTar|miRDB|Mirza-G
PKN2	5586	hsa04151	PI3K-Akt signaling pathway	proliferation	MirAncesTar|Mirza-G|RNA22|RNAhybrid
PLCB1	23236	hsa04310	Wnt signaling pathway	metastasis	BiTargeting|MirAncesTar|Mirza-G|RNAhybrid
COL4A2	1284	hsa04151	PI3K-Akt signaling pathway	proliferation	MirAncesTar|miRDB|RNAhybrid
ITGA7	3679	hsa04151	PI3K-Akt signaling pathway	proliferation	MirAncesTar|miRDB|RNAhybrid
EREG	2069	hsa04151	PI3K-Akt signaling pathway	proliferation	MirAncesTar|miRDB|Mirza-G
TRAF3	7187	hsa04668	TNF signaling pathway	proliferation	MirAncesTar|miRDB|RNAhybrid
IRS1	3667	hsa04151	PI3K-Akt signaling pathway	proliferation	MirAncesTar|Mirza-G
HSP90B1	7184	hsa04151	PI3K-Akt signaling pathway	proliferation	MirAncesTar|miRDB|RNAhybrid
STK11	6794	hsa04151	PI3K-Akt signaling pathway	proliferation	BiTargeting|MirAncesTar|miRDB|RNAhybrid
GSK3B	2932	hsa04151	PI3K-Akt signaling pathway	proliferation	MirAncesTar|miRDB|Mirza-G
GSK3B	2932	hsa04310	Wnt signaling pathway	metastasis	MirAncesTar|miRDB|Mirza-G
GSK3B	2932	hsa04340	Hedgehog signaling pathway	metastasis	MirAncesTar|miRDB|Mirza-G
PPP3R1	5534	hsa04310	Wnt signaling pathway	metastasis	MirAncesTar|Mirza-G|RNAhybrid
SMURF1	57154	hsa04350	TGF-beta signaling pathway	proliferation	MirAncesTar|miRDB
SMURF1	57154	hsa04340	Hedgehog signaling pathway	metastasis	MirAncesTar|miRDB
KAT2B	8850	hsa04330	Notch signaling pathway	metastasis	MirAncesTar|miRDB|RNAhybrid
IGF1R	3480	hsa04151	PI3K-Akt signaling pathway	proliferation	BiTargeting|MirAncesTar|RNAhybrid
CREB1	1385	hsa04151	PI3K-Akt signaling pathway	proliferation	MirAncesTar|Mirza-G|RNAhybrid
CREB1	1385	hsa04668	TNF signaling pathway	proliferation	MirAncesTar|Mirza-G|RNAhybrid
ZNRF3	84133	hsa04310	Wnt signaling pathway	metastasis	BiTargeting|MirAncesTar|RNAhybrid
CTNNBIP1	56998	hsa04310	Wnt signaling pathway	metastasis	MirAncesTar|miRDB|RNA22|RNAhybrid
TAB3	257397	hsa04668	TNF signaling pathway	proliferation	MirAncesTar|Mirza-G|RNAhybrid
CDK6	1021	hsa04151	PI3K-Akt signaling pathway	proliferation	MirAncesTar|miRDB
PPP2R5D	5528	hsa04151	PI3K-Akt signaling pathway	proliferation	MirAncesTar|Mirza-G|RNAhybrid
DTX3L	151636	hsa04330	Notch signaling pathway	metastasis	MirAncesTar|miRDB|Mirza-G
HRK	8739	hsa04210	Apoptosis	Apoptosis	MirAncesTar|miRDB|RNAhybrid
ITGA3	3675	hsa04151	PI3K-Akt signaling pathway	proliferation	BiTargeting|MirAncesTar|RNAhybrid
WNT2B	7482	hsa04310	Wnt signaling pathway	metastasis	BiTargeting|MirAncesTar|RNA22|RNAhybrid
BMP8B	656	hsa04350	TGF-beta signaling pathway	proliferation	MirAncesTar|miRDB|RNA22
LMNB1	4001	hsa04210	Apoptosis	Apoptosis	MirAncesTar|Mirza-G|RNAhybrid
BRCA1	672	hsa04151	PI3K-Akt signaling pathway	proliferation	MirAncesTar|miRDB|RNAhybrid
CREB5	9586	hsa04151	PI3K-Akt signaling pathway	proliferation	MirAncesTar|miRDB|RNAhybrid
CREB5	9586	hsa04668	TNF signaling pathway	proliferation	MirAncesTar|miRDB|RNAhybrid
TUBA1C	84790	hsa04210	Apoptosis	Apoptosis	BiTargeting|MirAncesTar|RNAhybrid
APH1B	83464	hsa04330	Notch signaling pathway	metastasis	MirAncesTar|Mirza-G|RNAhybrid
NTF3	4908	hsa04151	PI3K-Akt signaling pathway	proliferation	MirAncesTar|Mirza-G|RNAhybrid
IGF1	3479	hsa04151	PI3K-Akt signaling pathway	proliferation	MirAncesTar|Mirza-G|RNAhybrid
ERBB3	2065	hsa04151	PI3K-Akt signaling pathway	proliferation	MirAncesTar|Mirza-G|RNAhybrid
AKT3	10000	hsa04210	Apoptosis	Apoptosis	MirAncesTar|RNA22|RNAhybrid
AKT3	10000	hsa04151	PI3K-Akt signaling pathway	proliferation	MirAncesTar|RNA22|RNAhybrid
AKT3	10000	hsa04668	TNF signaling pathway	proliferation	MirAncesTar|RNA22|RNAhybrid
SOST	50964	hsa04310	Wnt signaling pathway	metastasis	MirAncesTar|Mirza-G
FLT1	2321	hsa04151	PI3K-Akt signaling pathway	proliferation	MirAncesTar|Mirza-G|RNAhybrid
LGR6	59352	hsa04310	Wnt signaling pathway	metastasis	BiTargeting|MirAncesTar|RNA22|RNAhybrid
MAPK3	5595	hsa04210	Apoptosis	Apoptosis	BiTargeting|MirAncesTar|RNAhybrid
MAPK3	5595	hsa04151	PI3K-Akt signaling pathway	proliferation	BiTargeting|MirAncesTar|RNAhybrid
MAPK3	5595	hsa04350	TGF-beta signaling pathway	proliferation	BiTargeting|MirAncesTar|RNAhybrid
MAPK3	5595	hsa04668	TNF signaling pathway	proliferation	BiTargeting|MirAncesTar|RNAhybrid
CUL3	8452	hsa04340	Hedgehog signaling pathway	metastasis	MirAncesTar|miRDB|RNAhybrid
SMAD3	4088	hsa04350	TGF-beta signaling pathway	proliferation	MirAncesTar|RNAhybrid
SMAD3	4088	hsa04310	Wnt signaling pathway	metastasis	MirAncesTar|RNAhybrid
RPS6KA5	9252	hsa04668	TNF signaling pathway	proliferation	BiTargeting|MirAncesTar|RNAhybrid
CFLAR	8837	hsa04210	Apoptosis	Apoptosis	MirAncesTar|miRDB|RNAhybrid
CFLAR	8837	hsa04668	TNF signaling pathway	proliferation	MirAncesTar|miRDB|RNAhybrid
CAMK2A	815	hsa04310	Wnt signaling pathway	metastasis	MirAncesTar|Mirza-G|RNAhybrid
IBSP	3381	hsa04151	PI3K-Akt signaling pathway	proliferation	MirAncesTar|Mirza-G|RNAhybrid
TNFRSF1B	7133	hsa04668	TNF signaling pathway	proliferation	BiTargeting|MirAncesTar|RNA22
PPP2R2B	5521	hsa04151	PI3K-Akt signaling pathway	proliferation	BiTargeting|MirAncesTar|RNAhybrid
DFFB	1677	hsa04210	Apoptosis	Apoptosis	MirAncesTar|Mirza-G|RNA22|RNAhybrid
FGF7	2252	hsa04151	PI3K-Akt signaling pathway	proliferation	MirAncesTar|RNAhybrid
AXIN2	8313	hsa04310	Wnt signaling pathway	metastasis	MirAncesTar|Mirza-G|RNAhybrid
CDKN1A	1026	hsa04151	PI3K-Akt signaling pathway	proliferation	BiTargeting|MirAncesTar|RNAhybrid
TNFAIP3	7128	hsa04668	TNF signaling pathway	proliferation	BiTargeting|MirAncesTar|RNAhybrid
TSC1	7248	hsa04151	PI3K-Akt signaling pathway	proliferation	BiTargeting|MirAncesTar|RNAhybrid
RGMB	285704	hsa04350	TGF-beta signaling pathway	proliferation	MirAncesTar|Mirza-G|RNAhybrid
FAS	355	hsa04210	Apoptosis	Apoptosis	MirAncesTar|miRDB|RNAhybrid
FAS	355	hsa04668	TNF signaling pathway	proliferation	MirAncesTar|miRDB|RNAhybrid
ID2	3398	hsa04350	TGF-beta signaling pathway	proliferation	MirAncesTar|Mirza-G|RNAhybrid
VEGFB	7423	hsa04151	PI3K-Akt signaling pathway	proliferation	MirAncesTar|miRDB|RNAhybrid
NFATC1	4772	hsa04310	Wnt signaling pathway	metastasis	MirAncesTar|RNAhybrid
LMNA	4000	hsa04210	Apoptosis	Apoptosis	MirAncesTar|RNA22|RNAhybrid
FGF9	2254	hsa04151	PI3K-Akt signaling pathway	proliferation	BiTargeting|MirAncesTar
CAMK2D	817	hsa04310	Wnt signaling pathway	metastasis	MirAncesTar|Mirza-G|RNAhybrid
CASP3	836	hsa04210	Apoptosis	Apoptosis	MirAncesTar|Mirza-G|RNAhybrid
CASP3	836	hsa04215	Apoptosis - multiple species	Apoptosis	MirAncesTar|Mirza-G|RNAhybrid
CASP3	836	hsa04668	TNF signaling pathway	proliferation	MirAncesTar|Mirza-G|RNAhybrid
TFDP1	7027	hsa04350	TGF-beta signaling pathway	proliferation	BiTargeting|MirAncesTar|RNAhybrid
MAGI2	9863	hsa04151	PI3K-Akt signaling pathway	proliferation	BiTargeting|MirAncesTar|RNAhybrid
PPP2R3A	5523	hsa04151	PI3K-Akt signaling pathway	proliferation	MirAncesTar|Mirza-G|RNAhybrid
EPOR	2057	hsa04151	PI3K-Akt signaling pathway	proliferation	BiTargeting|MirAncesTar|RNAhybrid
TSC2	7249	hsa04151	PI3K-Akt signaling pathway	proliferation	BiTargeting|MirAncesTar|RNAhybrid
CREB3L2	64764	hsa04151	PI3K-Akt signaling pathway	proliferation	MirAncesTar|RNAhybrid
CREB3L2	64764	hsa04668	TNF signaling pathway	proliferation	MirAncesTar|RNAhybrid
NFATC4	4776	hsa04310	Wnt signaling pathway	metastasis	MirAncesTar|Mirza-G|RNAhybrid
ACVR1C	130399	hsa04350	TGF-beta signaling pathway	proliferation	MirAncesTar|RNAhybrid
TNXB	7148	hsa04151	PI3K-Akt signaling pathway	proliferation	BiTargeting|MirAncesTar|RNAhybrid
ACTG1	71	hsa04210	Apoptosis	Apoptosis	BiTargeting|MirAncesTar|RNAhybrid
CSNK2A2	1459	hsa04310	Wnt signaling pathway	metastasis	BiTargeting|MirAncesTar|RNAhybrid
TAB2	23118	hsa04668	TNF signaling pathway	proliferation	MirAncesTar|Mirza-G|RNAhybrid
CTSK	1513	hsa04210	Apoptosis	Apoptosis	MirAncesTar|Mirza-G|RNA22
ITGA11	22801	hsa04151	PI3K-Akt signaling pathway	proliferation	BiTargeting|MirAncesTar|RNAhybrid
PIK3R6	146850	hsa04151	PI3K-Akt signaling pathway	proliferation	BiTargeting|MirAncesTar|RNAhybrid
GREM1	26585	hsa04350	TGF-beta signaling pathway	proliferation	MirAncesTar|Mirza-G|RNAhybrid
PRKCA	5578	hsa04151	PI3K-Akt signaling pathway	proliferation	MirAncesTar|RNAhybrid
PRKCA	5578	hsa04310	Wnt signaling pathway	metastasis	MirAncesTar|RNAhybrid
LAMC2	3918	hsa04151	PI3K-Akt signaling pathway	proliferation	MirAncesTar|RNA22|RNAhybrid
RPS6KB1	6198	hsa04151	PI3K-Akt signaling pathway	proliferation	MirAncesTar|RNAhybrid
RPS6KB1	6198	hsa04350	TGF-beta signaling pathway	proliferation	MirAncesTar|RNAhybrid
JUN	3725	hsa04210	Apoptosis	Apoptosis	MirAncesTar|Mirza-G|RNAhybrid
JUN	3725	hsa04668	TNF signaling pathway	proliferation	MirAncesTar|Mirza-G|RNAhybrid
JUN	3725	hsa04310	Wnt signaling pathway	metastasis	MirAncesTar|Mirza-G|RNAhybrid
PIDD1	55367	hsa04210	Apoptosis	Apoptosis	BiTargeting|MirAncesTar|RNAhybrid
CCND1	595	hsa04151	PI3K-Akt signaling pathway	proliferation	MirAncesTar|Mirza-G|RNAhybrid
CCND1	595	hsa04310	Wnt signaling pathway	metastasis	MirAncesTar|Mirza-G|RNAhybrid
CCND1	595	hsa04340	Hedgehog signaling pathway	metastasis	MirAncesTar|Mirza-G|RNAhybrid
CTSV	1515	hsa04210	Apoptosis	Apoptosis	MirAncesTar|miRDB
BDNF	627	hsa04151	PI3K-Akt signaling pathway	proliferation	MirAncesTar
BCL2	596	hsa04210	Apoptosis	Apoptosis	MirAncesTar|miRDB
BCL2	596	hsa04215	Apoptosis - multiple species	Apoptosis	MirAncesTar|miRDB
BCL2	596	hsa04151	PI3K-Akt signaling pathway	proliferation	MirAncesTar|miRDB
BCL2	596	hsa04340	Hedgehog signaling pathway	metastasis	MirAncesTar|miRDB
ANGPT2	285	hsa04151	PI3K-Akt signaling pathway	proliferation	MirAncesTar|Mirza-G|RNAhybrid
NKD2	85409	hsa04310	Wnt signaling pathway	metastasis	MirAncesTar|Mirza-G|RNAhybrid
NOG	9241	hsa04350	TGF-beta signaling pathway	proliferation	Mirza-G
INHBC	3626	hsa04350	TGF-beta signaling pathway	proliferation	MirAncesTar|Mirza-G
TGIF1	7050	hsa04350	TGF-beta signaling pathway	proliferation	MirAncesTar|RNAhybrid
CSF1	1435	hsa04151	PI3K-Akt signaling pathway	proliferation	MirAncesTar|RNA22|RNAhybrid
CSF1	1435	hsa04668	TNF signaling pathway	proliferation	MirAncesTar|RNA22|RNAhybrid
LAMB4	22798	hsa04151	PI3K-Akt signaling pathway	proliferation	MirAncesTar|RNAhybrid
IFNAR2	3455	hsa04151	PI3K-Akt signaling pathway	proliferation	MirAncesTar|RNAhybrid
RHOA	387	hsa04350	TGF-beta signaling pathway	proliferation	Mirza-G|RNAhybrid
RHOA	387	hsa04310	Wnt signaling pathway	metastasis	Mirza-G|RNAhybrid
THBS2	7058	hsa04151	PI3K-Akt signaling pathway	proliferation	MirAncesTar|RNAhybrid
MEGF8	1954	hsa04340	Hedgehog signaling pathway	metastasis	MirAncesTar|RNAhybrid
ATM	472	hsa04210	Apoptosis	Apoptosis	MirAncesTar|RNAhybrid
PARP1	142	hsa04210	Apoptosis	Apoptosis	MirAncesTar|RNA22|RNAhybrid
CREBBP	1387	hsa04350	TGF-beta signaling pathway	proliferation	MirAncesTar|RNAhybrid
CREBBP	1387	hsa04330	Notch signaling pathway	metastasis	MirAncesTar|RNAhybrid
CREBBP	1387	hsa04310	Wnt signaling pathway	metastasis	MirAncesTar|RNAhybrid
ITGA10	8515	hsa04151	PI3K-Akt signaling pathway	proliferation	MirAncesTar|RNA22|RNAhybrid
GLI3	2737	hsa04340	Hedgehog signaling pathway	metastasis	MirAncesTar|RNAhybrid
LAMB3	3914	hsa04151	PI3K-Akt signaling pathway	proliferation	MirAncesTar|RNA22|RNAhybrid
RIPK1	8737	hsa04210	Apoptosis	Apoptosis	MirAncesTar|RNAhybrid
RIPK1	8737	hsa04668	TNF signaling pathway	proliferation	MirAncesTar|RNAhybrid
GNGT2	2793	hsa04151	PI3K-Akt signaling pathway	proliferation	MirAncesTar|RNAhybrid
TP53AIP1	63970	hsa04210	Apoptosis	Apoptosis	MirAncesTar|RNAhybrid
IFNA16	3449	hsa04151	PI3K-Akt signaling pathway	proliferation	MirAncesTar|RNAhybrid
CTSC	1075	hsa04210	Apoptosis	Apoptosis	MirAncesTar|RNAhybrid
DIABLO	56616	hsa04210	Apoptosis	Apoptosis	MirAncesTar|RNAhybrid
DIABLO	56616	hsa04215	Apoptosis - multiple species	Apoptosis	MirAncesTar|RNAhybrid
PORCN	64840	hsa04310	Wnt signaling pathway	metastasis	MirAncesTar|RNAhybrid
COL6A2	1292	hsa04151	PI3K-Akt signaling pathway	proliferation	MirAncesTar|RNAhybrid
TNR	7143	hsa04151	PI3K-Akt signaling pathway	proliferation	MirAncesTar|RNA22|RNAhybrid
APAF1	317	hsa04210	Apoptosis	Apoptosis	MirAncesTar|RNAhybrid
APAF1	317	hsa04215	Apoptosis - multiple species	Apoptosis	MirAncesTar|RNAhybrid
SOX17	64321	hsa04310	Wnt signaling pathway	metastasis	MirAncesTar|RNAhybrid
HSP90AA1	3320	hsa04151	PI3K-Akt signaling pathway	proliferation	MirAncesTar|RNAhybrid
RSPO1	284654	hsa04310	Wnt signaling pathway	metastasis	MirAncesTar|RNA22|RNAhybrid
IGF2	3481	hsa04151	PI3K-Akt signaling pathway	proliferation	MirAncesTar|RNAhybrid
BIRC2	329	hsa04210	Apoptosis	Apoptosis	MirAncesTar|RNAhybrid
BIRC2	329	hsa04215	Apoptosis - multiple species	Apoptosis	MirAncesTar|RNAhybrid
BIRC2	329	hsa04668	TNF signaling pathway	proliferation	MirAncesTar|RNAhybrid
FASLG	356	hsa04210	Apoptosis	Apoptosis	MirAncesTar|RNA22|RNAhybrid
FASLG	356	hsa04151	PI3K-Akt signaling pathway	proliferation	MirAncesTar|RNA22|RNAhybrid
RPTOR	57521	hsa04151	PI3K-Akt signaling pathway	proliferation	MirAncesTar|RNAhybrid
LPAR5	57121	hsa04151	PI3K-Akt signaling pathway	proliferation	MirAncesTar|Mirza-G
PTGS2	5743	hsa04668	TNF signaling pathway	proliferation	MirAncesTar|RNA22|RNAhybrid
AIFM1	9131	hsa04210	Apoptosis	Apoptosis	MirAncesTar|RNAhybrid
FZD3	7976	hsa04310	Wnt signaling pathway	metastasis	MirAncesTar
LPAR6	10161	hsa04151	PI3K-Akt signaling pathway	proliferation	MirAncesTar|RNAhybrid
TNN	63923	hsa04151	PI3K-Akt signaling pathway	proliferation	MirAncesTar|RNA22|RNAhybrid
FGF1	2246	hsa04151	PI3K-Akt signaling pathway	proliferation	MirAncesTar|RNAhybrid
ATF6B	1388	hsa04151	PI3K-Akt signaling pathway	proliferation	MirAncesTar|RNAhybrid
ATF6B	1388	hsa04668	TNF signaling pathway	proliferation	MirAncesTar|RNAhybrid
DFFA	1676	hsa04210	Apoptosis	Apoptosis	MirAncesTar|RNA22|RNAhybrid
CASP8	841	hsa04210	Apoptosis	Apoptosis	MirAncesTar|RNAhybrid
CASP8	841	hsa04215	Apoptosis - multiple species	Apoptosis	MirAncesTar|RNAhybrid
CASP8	841	hsa04668	TNF signaling pathway	proliferation	MirAncesTar|RNAhybrid
PGAM5	192111	hsa04668	TNF signaling pathway	proliferation	MirAncesTar|RNAhybrid
PSEN2	5664	hsa04330	Notch signaling pathway	metastasis	MirAncesTar|RNA22|RNAhybrid
HDAC1	3065	hsa04330	Notch signaling pathway	metastasis	MirAncesTar|RNA22|RNAhybrid
FBN1	2200	hsa04350	TGF-beta signaling pathway	proliferation	BiTargeting|MirAncesTar
PDGFA	5154	hsa04151	PI3K-Akt signaling pathway	proliferation	MirAncesTar|RNAhybrid
ERBB4	2066	hsa04151	PI3K-Akt signaling pathway	proliferation	BiTargeting|MirAncesTar
TCF7L2	6934	hsa04310	Wnt signaling pathway	metastasis	MirAncesTar|RNAhybrid
NRAS	4893	hsa04210	Apoptosis	Apoptosis	MirAncesTar|RNA22
NRAS	4893	hsa04151	PI3K-Akt signaling pathway	proliferation	MirAncesTar|RNA22
COL4A6	1288	hsa04151	PI3K-Akt signaling pathway	proliferation	MirAncesTar|RNAhybrid
LMNB2	84823	hsa04210	Apoptosis	Apoptosis	MirAncesTar
NBL1	4681	hsa04350	TGF-beta signaling pathway	proliferation	MirAncesTar|RNA22|RNAhybrid
EFNA3	1944	hsa04151	PI3K-Akt signaling pathway	proliferation	MirAncesTar|RNA22|RNAhybrid
SPTA1	6708	hsa04210	Apoptosis	Apoptosis	MirAncesTar|RNA22|RNAhybrid
SIAH1	6477	hsa04310	Wnt signaling pathway	metastasis	MirAncesTar|RNAhybrid
PTCH2	8643	hsa04340	Hedgehog signaling pathway	metastasis	MirAncesTar|RNA22|RNAhybrid
ERBB2	2064	hsa04151	PI3K-Akt signaling pathway	proliferation	MirAncesTar|RNAhybrid
JAK1	3716	hsa04151	PI3K-Akt signaling pathway	proliferation	MirAncesTar|RNA22|RNAhybrid
TUBA1A	7846	hsa04210	Apoptosis	Apoptosis	MirAncesTar|RNAhybrid
TRAF2	7186	hsa04210	Apoptosis	Apoptosis	MirAncesTar|RNAhybrid
TRAF2	7186	hsa04668	TNF signaling pathway	proliferation	MirAncesTar|RNAhybrid
IL4R	3566	hsa04151	PI3K-Akt signaling pathway	proliferation	MirAncesTar|RNAhybrid
NCSTN	23385	hsa04330	Notch signaling pathway	metastasis	MirAncesTar|RNA22|RNAhybrid
PPP3CA	5530	hsa04310	Wnt signaling pathway	metastasis	MirAncesTar|RNAhybrid
CTSO	1519	hsa04210	Apoptosis	Apoptosis	MirAncesTar|RNAhybrid
MAPK10	5602	hsa04210	Apoptosis	Apoptosis	MirAncesTar|RNAhybrid
MAPK10	5602	hsa04215	Apoptosis - multiple species	Apoptosis	MirAncesTar|RNAhybrid
MAPK10	5602	hsa04668	TNF signaling pathway	proliferation	MirAncesTar|RNAhybrid
MAPK10	5602	hsa04310	Wnt signaling pathway	metastasis	MirAncesTar|RNAhybrid
FOSL1	8061	hsa04310	Wnt signaling pathway	metastasis	MirAncesTar|RNAhybrid
SPP1	6696	hsa04151	PI3K-Akt signaling pathway	proliferation	MirAncesTar|RNAhybrid
IL2RB	3560	hsa04151	PI3K-Akt signaling pathway	proliferation	MirAncesTar|RNAhybrid
TRAF5	7188	hsa04668	TNF signaling pathway	proliferation	MirAncesTar|RNA22|RNAhybrid
G6PC3	92579	hsa04151	PI3K-Akt signaling pathway	proliferation	MirAncesTar|RNAhybrid
LIF	3976	hsa04668	TNF signaling pathway	proliferation	MirAncesTar|RNAhybrid
GADD45A	1647	hsa04210	Apoptosis	Apoptosis	RNA22|RNAhybrid
EPHA2	1969	hsa04151	PI3K-Akt signaling pathway	proliferation	MirAncesTar|RNA22|RNAhybrid
BOK	666	hsa04215	Apoptosis - multiple species	Apoptosis	MirAncesTar|RNAhybrid
MAML2	84441	hsa04330	Notch signaling pathway	metastasis	MirAncesTar|RNAhybrid
CREB3	10488	hsa04151	PI3K-Akt signaling pathway	proliferation	MirAncesTar|RNAhybrid
CREB3	10488	hsa04668	TNF signaling pathway	proliferation	MirAncesTar|RNAhybrid
SFRP2	6423	hsa04310	Wnt signaling pathway	metastasis	MirAncesTar|RNAhybrid
EFNA5	1946	hsa04151	PI3K-Akt signaling pathway	proliferation	MirAncesTar|RNAhybrid
BCL2L1	598	hsa04210	Apoptosis	Apoptosis	MirAncesTar|RNAhybrid
BCL2L1	598	hsa04215	Apoptosis - multiple species	Apoptosis	MirAncesTar|RNAhybrid
BCL2L1	598	hsa04151	PI3K-Akt signaling pathway	proliferation	MirAncesTar|RNAhybrid
CTSF	8722	hsa04210	Apoptosis	Apoptosis	MirAncesTar|RNAhybrid
PPP3CB	5532	hsa04310	Wnt signaling pathway	metastasis	MirAncesTar|RNAhybrid
CTBP2	1488	hsa04330	Notch signaling pathway	metastasis	MirAncesTar|RNAhybrid
CTBP2	1488	hsa04310	Wnt signaling pathway	metastasis	MirAncesTar|RNAhybrid
COL6A1	1291	hsa04151	PI3K-Akt signaling pathway	proliferation	MirAncesTar|RNAhybrid
PIK3R3	8503	hsa04210	Apoptosis	Apoptosis	MirAncesTar|RNA22
PIK3R3	8503	hsa04151	PI3K-Akt signaling pathway	proliferation	MirAncesTar|RNA22
PIK3R3	8503	hsa04668	TNF signaling pathway	proliferation	MirAncesTar|RNA22
THBS3	7059	hsa04151	PI3K-Akt signaling pathway	proliferation	RNA22|RNAhybrid
CASP2	835	hsa04210	Apoptosis	Apoptosis	MirAncesTar|RNAhybrid
CSF3R	1441	hsa04151	PI3K-Akt signaling pathway	proliferation	RNA22|RNAhybrid
BIRC3	330	hsa04210	Apoptosis	Apoptosis	MirAncesTar
BIRC3	330	hsa04215	Apoptosis - multiple species	Apoptosis	MirAncesTar
BIRC3	330	hsa04668	TNF signaling pathway	proliferation	MirAncesTar
EIF4B	1975	hsa04151	PI3K-Akt signaling pathway	proliferation	MirAncesTar|RNAhybrid
HSP90AB1	3326	hsa04151	PI3K-Akt signaling pathway	proliferation	MirAncesTar|RNAhybrid
CDK4	1019	hsa04151	PI3K-Akt signaling pathway	proliferation	MirAncesTar|RNAhybrid
PARP3	10039	hsa04210	Apoptosis	Apoptosis	MirAncesTar|RNAhybrid
NTF4	4909	hsa04151	PI3K-Akt signaling pathway	proliferation	MirAncesTar|RNAhybrid
PIK3CB	5291	hsa04210	Apoptosis	Apoptosis	MirAncesTar|RNAhybrid
PIK3CB	5291	hsa04151	PI3K-Akt signaling pathway	proliferation	MirAncesTar|RNAhybrid
PIK3CB	5291	hsa04668	TNF signaling pathway	proliferation	MirAncesTar|RNAhybrid
ITGA2	3673	hsa04151	PI3K-Akt signaling pathway	proliferation	MirAncesTar|RNAhybrid
TCF7L1	83439	hsa04310	Wnt signaling pathway	metastasis	MirAncesTar|RNAhybrid
SMAD4	4089	hsa04350	TGF-beta signaling pathway	proliferation	MirAncesTar|RNAhybrid
SMAD4	4089	hsa04310	Wnt signaling pathway	metastasis	MirAncesTar|RNAhybrid
SENP2	59343	hsa04310	Wnt signaling pathway	metastasis	MirAncesTar|RNAhybrid
SGK1	6446	hsa04151	PI3K-Akt signaling pathway	proliferation	MirAncesTar|RNAhybrid
NGF	4803	hsa04210	Apoptosis	Apoptosis	MirAncesTar|RNAhybrid
NGF	4803	hsa04151	PI3K-Akt signaling pathway	proliferation	MirAncesTar|RNAhybrid
NFATC2	4773	hsa04310	Wnt signaling pathway	metastasis	MirAncesTar|RNAhybrid
TGIF2	60436	hsa04350	TGF-beta signaling pathway	proliferation	MirAncesTar|RNAhybrid
TGFB2	7042	hsa04350	TGF-beta signaling pathway	proliferation	MirAncesTar|RNA22
BMPR2	659	hsa04350	TGF-beta signaling pathway	proliferation	MirAncesTar
LGR5	8549	hsa04310	Wnt signaling pathway	metastasis	MirAncesTar|RNAhybrid
KITLG	4254	hsa04151	PI3K-Akt signaling pathway	proliferation	MirAncesTar|RNAhybrid
CSNK1A1	1452	hsa04310	Wnt signaling pathway	metastasis	MirAncesTar|RNAhybrid
CSNK1A1	1452	hsa04340	Hedgehog signaling pathway	metastasis	MirAncesTar|RNAhybrid
MTOR	2475	hsa04151	PI3K-Akt signaling pathway	proliferation	RNA22|RNAhybrid
SPOP	8405	hsa04340	Hedgehog signaling pathway	metastasis	MirAncesTar|RNAhybrid
CCND2	894	hsa04151	PI3K-Akt signaling pathway	proliferation	MirAncesTar|RNAhybrid
CCND2	894	hsa04310	Wnt signaling pathway	metastasis	MirAncesTar|RNAhybrid
CCND2	894	hsa04340	Hedgehog signaling pathway	metastasis	MirAncesTar|RNAhybrid
RELN	5649	hsa04151	PI3K-Akt signaling pathway	proliferation	MirAncesTar|RNAhybrid
CSNK2A1	1457	hsa04310	Wnt signaling pathway	metastasis	MirAncesTar|RNAhybrid
IL2RA	3559	hsa04151	PI3K-Akt signaling pathway	proliferation	MirAncesTar|RNAhybrid
PLCB4	5332	hsa04310	Wnt signaling pathway	metastasis	MirAncesTar|RNAhybrid
GNB4	59345	hsa04151	PI3K-Akt signaling pathway	proliferation	MirAncesTar|RNAhybrid
IFNA14	3448	hsa04151	PI3K-Akt signaling pathway	proliferation	MirAncesTar|RNAhybrid
ZFYVE9	9372	hsa04350	TGF-beta signaling pathway	proliferation	RNA22|RNAhybrid
DCN	1634	hsa04350	TGF-beta signaling pathway	proliferation	MirAncesTar|RNAhybrid
AREG	374	hsa04151	PI3K-Akt signaling pathway	proliferation	MirAncesTar|RNAhybrid
COL9A1	1297	hsa04151	PI3K-Akt signaling pathway	proliferation	MirAncesTar|RNAhybrid
PCK2	5106	hsa04151	PI3K-Akt signaling pathway	proliferation	MirAncesTar|RNAhybrid
PHLPP2	23035	hsa04151	PI3K-Akt signaling pathway	proliferation	MirAncesTar|RNAhybrid
CHRD	8646	hsa04350	TGF-beta signaling pathway	proliferation	MirAncesTar|RNAhybrid
FGFR2	2263	hsa04151	PI3K-Akt signaling pathway	proliferation	MirAncesTar|RNAhybrid
NTRK1	4914	hsa04210	Apoptosis	Apoptosis	RNA22|RNAhybrid
NTRK1	4914	hsa04151	PI3K-Akt signaling pathway	proliferation	RNA22|RNAhybrid
IL6	3569	hsa04151	PI3K-Akt signaling pathway	proliferation	MirAncesTar|RNAhybrid
LAMA3	3909	hsa04151	PI3K-Akt signaling pathway	proliferation	MirAncesTar|RNAhybrid
IL6	3569	hsa04668	TNF signaling pathway	proliferation	MirAncesTar|RNAhybrid
ATF2	1386	hsa04151	PI3K-Akt signaling pathway	proliferation	MirAncesTar|RNAhybrid
ATF2	1386	hsa04668	TNF signaling pathway	proliferation	MirAncesTar|RNAhybrid
CX3CL1	6376	hsa04668	TNF signaling pathway	proliferation	MirAncesTar|RNAhybrid
PRLR	5618	hsa04151	PI3K-Akt signaling pathway	proliferation	MirAncesTar|RNAhybrid
BECN1	8678	hsa04215	Apoptosis - multiple species	Apoptosis	MirAncesTar|RNAhybrid
EGFR	1956	hsa04151	PI3K-Akt signaling pathway	proliferation	MirAncesTar|RNAhybrid
CASP6	839	hsa04210	Apoptosis	Apoptosis	MirAncesTar|RNAhybrid
GYS2	2998	hsa04151	PI3K-Akt signaling pathway	proliferation	MirAncesTar|RNAhybrid
LAMA2	3908	hsa04151	PI3K-Akt signaling pathway	proliferation	MirAncesTar|RNAhybrid
PPP2R3C	55012	hsa04151	PI3K-Akt signaling pathway	proliferation	MirAncesTar|RNAhybrid
TGFB3	7043	hsa04350	TGF-beta signaling pathway	proliferation	MirAncesTar|RNAhybrid
RAC1	5879	hsa04151	PI3K-Akt signaling pathway	proliferation	MirAncesTar|RNAhybrid
RAC1	5879	hsa04310	Wnt signaling pathway	metastasis	MirAncesTar|RNAhybrid
PIK3R5	23533	hsa04151	PI3K-Akt signaling pathway	proliferation	MirAncesTar|RNAhybrid
PTPN13	5783	hsa04210	Apoptosis	Apoptosis	MirAncesTar|RNAhybrid
INHBA	3624	hsa04350	TGF-beta signaling pathway	proliferation	MirAncesTar|RNAhybrid
CSNK2A3	283106	hsa04310	Wnt signaling pathway	metastasis	MirAncesTar
CASP12	100506742	hsa04210	Apoptosis	Apoptosis	MirAncesTar|RNAhybrid
EGF	1950	hsa04151	PI3K-Akt signaling pathway	proliferation	MirAncesTar|RNAhybrid
